# Supplementary material for: Climate variables are not the dominant predictor of Arctic shorebird distributions
Source: PLoS One. 2023 May 17;18(5):e0285115. doi: 10.1371/journal.pone.0285115 (PMC10191349; doi:10.1371/journal.pone.0285115)
Supplement: S4 Table — (TXT) [file pone.0285115.s006.txt]

American Golden-Plover


glm(formula = presence ~ tussock_gram + wet_sedge + nontussock_gram + 
    dry_gram_dwarf_shrub + low_shrub + high_shrub + dwarf_shrub + 
    sparse_veg_bedrock + sparse_veg_till + cryptogram_crust + 
    wetlands + barren + mean_annual_temp + temp_seasonality + 
    mean_diurnal_range + annual_precip + precip_seasonality + 
    Snowmelt_DOY + Elevation + Stdev_elevation + Dist2Coast_km + 
    Substrate, family = binomial, data = dt)

Deviance Residuals: 
    Min       1Q   Median       3Q      Max  
-1.6802  -0.4845  -0.3605  -0.2500   2.9190  

Coefficients:
                         Estimate   Std. Error z value   Pr(>|z|)    
(Intercept)          -14.00933530   3.58034839  -3.913 0.00009122 ***
tussock_gram           1.53396895   0.50748995   3.023   0.002506 ** 
wet_sedge              1.32237082   1.02475891   1.290   0.196904    
nontussock_gram        1.79351430   1.95153355   0.919   0.358081    
dry_gram_dwarf_shrub   1.16168389   2.00262974   0.580   0.561861    
low_shrub             -1.53718984   0.94118449  -1.633   0.102416    
high_shrub            -0.71811294   1.59803289  -0.449   0.653163    
dwarf_shrub            0.44747744   1.40979343   0.317   0.750935    
sparse_veg_bedrock     2.01202564   1.62398022   1.239   0.215365    
sparse_veg_till       -1.18394011   1.42971249  -0.828   0.407616    
cryptogram_crust       6.91716908   1.96939261   3.512   0.000444 ***
wetlands              -1.74115483   0.76244608  -2.284   0.022393 *  
barren                -1.81741979   1.43384150  -1.268   0.204970    
mean_annual_temp       0.38339241   0.10678222   3.590   0.000330 ***
temp_seasonality       0.00284229   0.00165119   1.721   0.085185 .  
mean_diurnal_range     0.29197041   0.15329721   1.905   0.056832 .  
annual_precip         -0.00672065   0.00295492  -2.274   0.022943 *  
precip_seasonality    -0.02389870   0.01457583  -1.640   0.101086    
Snowmelt_DOY           0.06506599   0.01642436   3.962 0.00007446 ***
Elevation             -0.00010640   0.00110725  -0.096   0.923448    
Stdev_elevation        0.00327683   0.00567477   0.577   0.563644    
Dist2Coast_km         -0.00003829   0.00213686  -0.018   0.985704    
Substrate              0.81883451   0.18268650   4.482 0.00000739 ***
---
Signif. codes:  0 ‘***’ 0.001 ‘**’ 0.01 ‘*’ 0.05 ‘.’ 0.1 ‘ ’ 1

(Dispersion parameter for binomial family taken to be 1)

    Null deviance: 1426.2  on 2335  degrees of freedom
Residual deviance: 1302.5  on 2313  degrees of freedom
AIC: 1348.5


Baird's Sandpiper


Call:
glm(formula = presence ~ tussock_gram + wet_sedge + nontussock_gram + 
    dry_gram_dwarf_shrub + low_shrub + high_shrub + dwarf_shrub + 
    sparse_veg_bedrock + sparse_veg_till + cryptogram_crust + 
    wetlands + barren + mean_annual_temp + temp_seasonality + 
    mean_diurnal_range + annual_precip + precip_seasonality + 
    Snowmelt_DOY + Elevation + Stdev_elevation + Dist2Coast_km + 
    Substrate, family = binomial, data = dt)

Deviance Residuals: 
    Min       1Q   Median       3Q      Max  
-1.6504  -0.2846  -0.1724  -0.1095   3.1682  

Coefficients:
                        Estimate  Std. Error z value    Pr(>|z|)    
(Intercept)          -33.8084518   6.7308273  -5.023 0.000000509 ***
tussock_gram           3.3703707   2.2288053   1.512    0.130486    
wet_sedge             -0.2392056   0.9168384  -0.261    0.794168    
nontussock_gram        5.1662852   2.4000954   2.153    0.031355 *  
dry_gram_dwarf_shrub -11.0720644   6.8364669  -1.620    0.105327    
low_shrub             -0.3797202   2.4276732  -0.156    0.875707    
high_shrub             3.1892275   3.1056970   1.027    0.304469    
dwarf_shrub            2.4885112   1.6117272   1.544    0.122588    
sparse_veg_bedrock     2.2687170   1.7804436   1.274    0.202577    
sparse_veg_till        1.1739860   0.8064143   1.456    0.145445    
cryptogram_crust      10.9522730   2.6513980   4.131 0.000036158 ***
wetlands               0.0262496   1.0552023   0.025    0.980154    
barren                -4.2948162   3.0019145  -1.431    0.152518    
mean_annual_temp       0.3313453   0.1600514   2.070    0.038430 *  
temp_seasonality       0.0048607   0.0028486   1.706    0.087940 .  
mean_diurnal_range     0.8172302   0.3559500   2.296    0.021681 *  
annual_precip         -0.0049165   0.0044324  -1.109    0.267334    
precip_seasonality    -0.0022528   0.0205441  -0.110    0.912682    
Snowmelt_DOY           0.1142121   0.0286307   3.989 0.000066310 ***
Elevation              0.0005554   0.0016391   0.339    0.734705    
Stdev_elevation        0.0207249   0.0067057   3.091    0.001997 ** 
Dist2Coast_km         -0.0094658   0.0050406  -1.878    0.060392 .  
Substrate              0.9915356   0.2692853   3.682    0.000231 ***
---
Signif. codes:  0 ‘***’ 0.001 ‘**’ 0.01 ‘*’ 0.05 ‘.’ 0.1 ‘ ’ 1

(Dispersion parameter for binomial family taken to be 1)

    Null deviance: 710.40  on 2335  degrees of freedom
Residual deviance: 588.68  on 2313  degrees of freedom
AIC: 634.68


Black-bellied Plover


glm(formula = presence ~ tussock_gram + wet_sedge + nontussock_gram + 
    dry_gram_dwarf_shrub + low_shrub + high_shrub + dwarf_shrub + 
    sparse_veg_bedrock + sparse_veg_till + cryptogram_crust + 
    wetlands + barren + mean_annual_temp + temp_seasonality + 
    mean_diurnal_range + annual_precip + precip_seasonality + 
    Snowmelt_DOY + Elevation + Stdev_elevation + Dist2Coast_km + 
    Substrate, family = binomial, data = dt)

Deviance Residuals: 
    Min       1Q   Median       3Q      Max  
-1.5889  -0.2315  -0.1267  -0.0586   3.7128  

Coefficients:
                       Estimate Std. Error z value  Pr(>|z|)    
(Intercept)          -26.510803   6.436255  -4.119 0.0000381 ***
tussock_gram           4.811533   1.329332   3.620  0.000295 ***
wet_sedge              0.815914   0.780526   1.045  0.295866    
nontussock_gram       -5.838157   8.168021  -0.715  0.474759    
dry_gram_dwarf_shrub  11.224761  12.145947   0.924  0.355405    
low_shrub             -4.290265   4.479359  -0.958  0.338171    
high_shrub             4.360987   5.297545   0.823  0.410389    
dwarf_shrub            1.451473   4.599779   0.316  0.752342    
sparse_veg_bedrock    -9.823813   7.861612  -1.250  0.211448    
sparse_veg_till        2.217447   1.777312   1.248  0.212163    
cryptogram_crust      10.945701   3.195489   3.425  0.000614 ***
wetlands              -1.698381   2.180407  -0.779  0.436022    
barren                 1.551509   1.707918   0.908  0.363656    
mean_annual_temp       0.088674   0.188939   0.469  0.638837    
temp_seasonality       0.001490   0.003168   0.470  0.638157    
mean_diurnal_range     0.548207   0.384612   1.425  0.154056    
annual_precip          0.003578   0.005126   0.698  0.485134    
precip_seasonality     0.028464   0.025097   1.134  0.256744    
Snowmelt_DOY           0.079794   0.026728   2.985  0.002832 ** 
Elevation             -0.004909   0.003269  -1.502  0.133174    
Stdev_elevation       -0.029574   0.017937  -1.649  0.099189 .  
Dist2Coast_km         -0.014014   0.008714  -1.608  0.107804    
Substrate              1.057224   0.333229   3.173  0.001510 ** 
---
Signif. codes:  0 ‘***’ 0.001 ‘**’ 0.01 ‘*’ 0.05 ‘.’ 0.1 ‘ ’ 1

(Dispersion parameter for binomial family taken to be 1)

    Null deviance: 586.69  on 2335  degrees of freedom
Residual deviance: 459.75  on 2313  degrees of freedom
AIC: 505.75


Buff-breasted Sandpiper


glm(formula = presence ~ tussock_gram + wet_sedge + nontussock_gram + 
    dry_gram_dwarf_shrub + low_shrub + high_shrub + dwarf_shrub + 
    sparse_veg_bedrock + sparse_veg_till + cryptogram_crust + 
    wetlands + barren + mean_annual_temp + temp_seasonality + 
    mean_diurnal_range + annual_precip + precip_seasonality + 
    Snowmelt_DOY + Elevation + Stdev_elevation + Dist2Coast_km + 
    Substrate, family = binomial, data = dt)

Deviance Residuals: 
    Min       1Q   Median       3Q      Max  
-1.3833  -0.1447  -0.0555  -0.0133   3.3218  

Coefficients:
                       Estimate Std. Error z value   Pr(>|z|)    
(Intercept)          -38.952340   8.544581  -4.559 0.00000515 ***
tussock_gram           2.001212   1.513240   1.322   0.186012    
wet_sedge              5.030293   2.430218   2.070   0.038462 *  
nontussock_gram        1.717444   3.064741   0.560   0.575215    
dry_gram_dwarf_shrub   6.402191  13.734874   0.466   0.641125    
low_shrub            -15.886302  13.272603  -1.197   0.231336    
high_shrub            12.965586   6.361998   2.038   0.041553 *  
dwarf_shrub           -4.586548   7.308190  -0.628   0.530272    
sparse_veg_bedrock    -3.901603   9.531214  -0.409   0.682283    
sparse_veg_till        1.162642   1.955713   0.594   0.552188    
cryptogram_crust       3.146736   4.804793   0.655   0.512522    
wetlands             -13.465900   7.768112  -1.733   0.083010 .  
barren                 1.556271   2.467770   0.631   0.528277    
mean_annual_temp       0.063469   0.255219   0.249   0.803606    
temp_seasonality       0.003303   0.004803   0.688   0.491693    
mean_diurnal_range     1.258302   0.655918   1.918   0.055063 .  
annual_precip         -0.015311   0.008465  -1.809   0.070485 .  
precip_seasonality     0.050808   0.035433   1.434   0.151593    
Snowmelt_DOY           0.105183   0.037417   2.811   0.004938 ** 
Elevation             -0.003139   0.004581  -0.685   0.493210    
Stdev_elevation       -0.026161   0.026239  -0.997   0.318758    
Dist2Coast_km         -0.001243   0.008812  -0.141   0.887842    
Substrate              1.583626   0.463309   3.418   0.000631 ***
---
Signif. codes:  0 ‘***’ 0.001 ‘**’ 0.01 ‘*’ 0.05 ‘.’ 0.1 ‘ ’ 1

(Dispersion parameter for binomial family taken to be 1)

    Null deviance: 404.70  on 2335  degrees of freedom
Residual deviance: 280.05  on 2313  degrees of freedom
AIC: 326.05


Dunlin


glm(formula = presence ~ tussock_gram + wet_sedge + nontussock_gram + 
    dry_gram_dwarf_shrub + low_shrub + high_shrub + dwarf_shrub + 
    sparse_veg_bedrock + sparse_veg_till + cryptogram_crust + 
    wetlands + barren + mean_annual_temp + temp_seasonality + 
    mean_diurnal_range + annual_precip + precip_seasonality + 
    Snowmelt_DOY + Elevation + Stdev_elevation + Dist2Coast_km + 
    Substrate, family = binomial, data = dt)

Deviance Residuals: 
    Min       1Q   Median       3Q      Max  
-1.5020  -0.3664  -0.1678  -0.0426   3.3462  

Coefficients:
                       Estimate Std. Error z value         Pr(>|z|)    
(Intercept)          -59.933030   8.530698  -7.026 0.00000000000213 ***
tussock_gram          -0.308567   0.858172  -0.360         0.719174    
wet_sedge              2.923635   1.055058   2.771         0.005587 ** 
nontussock_gram        3.835570   2.955597   1.298         0.194380    
dry_gram_dwarf_shrub   5.461306   4.013713   1.361         0.173621    
low_shrub              1.594748   0.670622   2.378         0.017406 *  
high_shrub            -1.669349   2.810124  -0.594         0.552480    
dwarf_shrub            3.290712   1.893424   1.738         0.082216 .  
sparse_veg_bedrock     0.163351   1.733605   0.094         0.924930    
sparse_veg_till       -1.367135   2.469898  -0.554         0.579908    
cryptogram_crust      10.865385   2.952284   3.680         0.000233 ***
wetlands              -2.304407   1.712673  -1.346         0.178463    
barren                 2.798589   1.805425   1.550         0.121117    
mean_annual_temp       1.438604   0.232600   6.185 0.00000000062148 ***
temp_seasonality       0.015808   0.003017   5.240 0.00000016098903 ***
mean_diurnal_range     0.195659   0.185327   1.056         0.291084    
annual_precip         -0.007012   0.004745  -1.478         0.139444    
precip_seasonality     0.004892   0.022189   0.220         0.825508    
Snowmelt_DOY           0.287023   0.041592   6.901 0.00000000000517 ***
Elevation             -0.016852   0.003605  -4.675 0.00000294025217 ***
Stdev_elevation        0.041056   0.012131   3.385         0.000713 ***
Dist2Coast_km          0.003382   0.003716   0.910         0.362782    
Substrate              0.669472   0.264350   2.533         0.011324 *  
---
Signif. codes:  0 ‘***’ 0.001 ‘**’ 0.01 ‘*’ 0.05 ‘.’ 0.1 ‘ ’ 1

(Dispersion parameter for binomial family taken to be 1)

    Null deviance: 1166.71  on 2335  degrees of freedom
Residual deviance:  846.43  on 2313  degrees of freedom
AIC: 892.43


Least Sandpiper


glm(formula = presence ~ tussock_gram + wet_sedge + nontussock_gram + 
    dry_gram_dwarf_shrub + low_shrub + high_shrub + dwarf_shrub + 
    sparse_veg_bedrock + sparse_veg_till + cryptogram_crust + 
    wetlands + barren + mean_annual_temp + temp_seasonality + 
    mean_diurnal_range + annual_precip + precip_seasonality + 
    Snowmelt_DOY + Elevation + Stdev_elevation + Dist2Coast_km + 
    Substrate, family = binomial, data = dt)

Deviance Residuals: 
     Min        1Q    Median        3Q       Max  
-1.75720  -0.29352  -0.12901  -0.03997   3.07588  

Coefficients:
                        Estimate  Std. Error z value Pr(>|z|)    
(Intercept)            3.1057812   8.4480841   0.368 0.713148    
tussock_gram           4.4483357   1.5159759   2.934 0.003343 ** 
wet_sedge              0.8809417   1.1956190   0.737 0.461239    
nontussock_gram       -8.2120305   5.4225328  -1.514 0.129918    
dry_gram_dwarf_shrub  22.3078179   6.8411913   3.261 0.001111 ** 
low_shrub             -4.1442312   2.0384558  -2.033 0.042050 *  
high_shrub             0.4749961   2.1400810   0.222 0.824351    
dwarf_shrub           -0.2630443   1.1492003  -0.229 0.818952    
sparse_veg_bedrock     2.9349465   1.9392263   1.513 0.130162    
sparse_veg_till        7.2707049   7.7462944   0.939 0.347934    
cryptogram_crust     -40.1352772  20.6296597  -1.946 0.051713 .  
wetlands               0.1572948   1.5802489   0.100 0.920711    
barren                -1.2305483  10.5746471  -0.116 0.907361    
mean_annual_temp       0.4938825   0.2689700   1.836 0.066328 .  
temp_seasonality       0.0113538   0.0039532   2.872 0.004078 ** 
mean_diurnal_range    -0.5702776   0.2355080  -2.421 0.015458 *  
annual_precip         -0.0044395   0.0048655  -0.912 0.361534    
precip_seasonality    -0.0410579   0.0256076  -1.603 0.108858    
Snowmelt_DOY          -0.0690192   0.0486286  -1.419 0.155807    
Elevation              0.0052546   0.0013642   3.852 0.000117 ***
Stdev_elevation       -0.0009713   0.0083403  -0.116 0.907288    
Dist2Coast_km         -0.0046266   0.0026745  -1.730 0.083645 .  
Substrate             -0.1187204   0.2901255  -0.409 0.682390    
---
Signif. codes:  0 ‘***’ 0.001 ‘**’ 0.01 ‘*’ 0.05 ‘.’ 0.1 ‘ ’ 1

(Dispersion parameter for binomial family taken to be 1)

    Null deviance: 1059.51  on 2335  degrees of freedom
Residual deviance:  725.26  on 2313  degrees of freedom
AIC: 771.26


Pectoral Sandpiper


glm(formula = presence ~ tussock_gram + wet_sedge + nontussock_gram + 
    dry_gram_dwarf_shrub + low_shrub + high_shrub + dwarf_shrub + 
    sparse_veg_bedrock + sparse_veg_till + cryptogram_crust + 
    wetlands + barren + mean_annual_temp + temp_seasonality + 
    mean_diurnal_range + annual_precip + precip_seasonality + 
    Snowmelt_DOY + Elevation + Stdev_elevation + Dist2Coast_km + 
    Substrate, family = binomial, data = dt)

Deviance Residuals: 
    Min       1Q   Median       3Q      Max  
-1.5004  -0.4922  -0.2906  -0.1189   3.2107  

Coefficients:
                       Estimate Std. Error z value   Pr(>|z|)    
(Intercept)          -22.104391   4.324597  -5.111 0.00000032 ***
tussock_gram          -0.072554   1.311013  -0.055    0.95587    
wet_sedge              2.524859   0.511341   4.938 0.00000079 ***
nontussock_gram        9.427787   2.370828   3.977 0.00006991 ***
dry_gram_dwarf_shrub  -4.877327   3.310483  -1.473    0.14067    
low_shrub              2.068493   0.732877   2.822    0.00477 ** 
high_shrub            -0.543731   1.056678  -0.515    0.60686    
dwarf_shrub            2.652881   1.732531   1.531    0.12572    
sparse_veg_bedrock    -8.484354   3.580303  -2.370    0.01780 *  
sparse_veg_till       -0.715141   1.403188  -0.510    0.61029    
cryptogram_crust       7.300610   2.338554   3.122    0.00180 ** 
wetlands               2.319952   0.551378   4.208 0.00002582 ***
barren                -2.014961   1.672730  -1.205    0.22836    
mean_annual_temp       0.304319   0.130256   2.336    0.01948 *  
temp_seasonality       0.005813   0.002074   2.803    0.00506 ** 
mean_diurnal_range     0.617147   0.225205   2.740    0.00614 ** 
annual_precip         -0.012579   0.003220  -3.907 0.00009344 ***
precip_seasonality     0.019025   0.014780   1.287    0.19803    
Snowmelt_DOY           0.058606   0.021943   2.671    0.00757 ** 
Elevation             -0.002853   0.001475  -1.934    0.05312 .  
Stdev_elevation       -0.001419   0.006882  -0.206    0.83667    
Dist2Coast_km         -0.006789   0.002944  -2.306    0.02111 *  
Substrate              0.657975   0.215274   3.056    0.00224 ** 
---
Signif. codes:  0 ‘***’ 0.001 ‘**’ 0.01 ‘*’ 0.05 ‘.’ 0.1 ‘ ’ 1

(Dispersion parameter for binomial family taken to be 1)

    Null deviance: 1656.4  on 2335  degrees of freedom
Residual deviance: 1304.7  on 2313  degrees of freedom
AIC: 1350.7


Red Knot


glm(formula = presence ~ tussock_gram + wet_sedge + nontussock_gram + 
    dry_gram_dwarf_shrub + low_shrub + high_shrub + dwarf_shrub + 
    sparse_veg_bedrock + sparse_veg_till + cryptogram_crust + 
    wetlands + barren + mean_annual_temp + temp_seasonality + 
    mean_diurnal_range + annual_precip + precip_seasonality + 
    Snowmelt_DOY + Elevation + Stdev_elevation + Dist2Coast_km + 
    Substrate, family = binomial, data = dt)

Deviance Residuals: 
    Min       1Q   Median       3Q      Max  
-1.0567  -0.1112  -0.0578  -0.0216   3.8337  

Coefficients:
                       Estimate Std. Error z value Pr(>|z|)  
(Intercept)          -22.566750  13.970403  -1.615   0.1062  
tussock_gram           2.951468   3.374056   0.875   0.3817  
wet_sedge              2.173474   3.513150   0.619   0.5361  
nontussock_gram      -15.879762  16.042099  -0.990   0.3222  
dry_gram_dwarf_shrub  25.388489  31.137255   0.815   0.4149  
low_shrub            -26.326489  30.826308  -0.854   0.3931  
high_shrub            15.156270  12.130047   1.249   0.2115  
dwarf_shrub          -14.678265   6.713735  -2.186   0.0288 *
sparse_veg_bedrock     0.842086   4.366179   0.193   0.8471  
sparse_veg_till       -3.893626   2.911184  -1.337   0.1811  
cryptogram_crust      10.208497   4.216549   2.421   0.0155 *
wetlands               1.014863   1.276281   0.795   0.4265  
barren                 0.486380   1.645332   0.296   0.7675  
mean_annual_temp      -0.297390   0.276504  -1.076   0.2821  
temp_seasonality       0.003738   0.005369   0.696   0.4863  
mean_diurnal_range    -0.844488   0.504462  -1.674   0.0941 .
annual_precip          0.015087   0.007745   1.948   0.0514 .
precip_seasonality     0.047182   0.037335   1.264   0.2063  
Snowmelt_DOY           0.047475   0.053223   0.892   0.3724  
Elevation             -0.007201   0.003782  -1.904   0.0569 .
Stdev_elevation        0.032250   0.014108   2.286   0.0223 *
Dist2Coast_km          0.002898   0.011605   0.250   0.8028  
Substrate              0.074108   0.470386   0.158   0.8748  
---
Signif. codes:  0 ‘***’ 0.001 ‘**’ 0.01 ‘*’ 0.05 ‘.’ 0.1 ‘ ’ 1

(Dispersion parameter for binomial family taken to be 1)

    Null deviance: 338.15  on 2335  degrees of freedom
Residual deviance: 213.79  on 2313  degrees of freedom
AIC: 259.79


Red Phalarope


glm(formula = presence ~ tussock_gram + wet_sedge + nontussock_gram + 
    dry_gram_dwarf_shrub + low_shrub + high_shrub + dwarf_shrub + 
    sparse_veg_bedrock + sparse_veg_till + cryptogram_crust + 
    wetlands + barren + mean_annual_temp + temp_seasonality + 
    mean_diurnal_range + annual_precip + precip_seasonality + 
    Snowmelt_DOY + Elevation + Stdev_elevation + Dist2Coast_km + 
    Substrate, family = binomial, data = dt)

Deviance Residuals: 
    Min       1Q   Median       3Q      Max  
-2.6538  -0.3478  -0.1611  -0.0463   4.2955  

Coefficients:
                       Estimate Std. Error z value       Pr(>|z|)    
(Intercept)          -26.675390   4.032157  -6.616 0.000000000037 ***
tussock_gram           4.663918   0.996342   4.681 0.000002854199 ***
wet_sedge              2.988948   0.691957   4.320 0.000015634161 ***
nontussock_gram       -0.163712   2.215310  -0.074       0.941090    
dry_gram_dwarf_shrub  13.009598   5.978359   2.176       0.029547 *  
low_shrub             -7.361326   3.443618  -2.138       0.032543 *  
high_shrub             2.459561   1.892682   1.300       0.193769    
dwarf_shrub           -0.062026   1.859831  -0.033       0.973395    
sparse_veg_bedrock    -4.792775   3.155168  -1.519       0.128757    
sparse_veg_till       -1.402606   1.145643  -1.224       0.220841    
cryptogram_crust       3.387963   1.189291   2.849       0.004389 ** 
wetlands              -0.958380   1.293508  -0.741       0.458745    
barren                -3.128614   1.406987  -2.224       0.026174 *  
mean_annual_temp      -0.207313   0.117193  -1.769       0.076896 .  
temp_seasonality      -0.003839   0.001765  -2.175       0.029658 *  
mean_diurnal_range     0.793484   0.188140   4.218 0.000024699315 ***
annual_precip          0.013091   0.003256   4.020 0.000058168300 ***
precip_seasonality    -0.007511   0.015678  -0.479       0.631865    
Snowmelt_DOY           0.108790   0.018786   5.791 0.000000006999 ***
Elevation             -0.013792   0.002244  -6.145 0.000000000798 ***
Stdev_elevation       -0.000637   0.009497  -0.067       0.946519    
Dist2Coast_km         -0.016407   0.004924  -3.332       0.000862 ***
Substrate              1.270143   0.214657   5.917 0.000000003277 ***
---
Signif. codes:  0 ‘***’ 0.001 ‘**’ 0.01 ‘*’ 0.05 ‘.’ 0.1 ‘ ’ 1

(Dispersion parameter for binomial family taken to be 1)

    Null deviance: 1836.6  on 2335  degrees of freedom
Residual deviance: 1065.2  on 2313  degrees of freedom
AIC: 1111.2


Red-necked Phalarope


glm(formula = presence ~ tussock_gram + wet_sedge + nontussock_gram + 
    dry_gram_dwarf_shrub + low_shrub + high_shrub + dwarf_shrub + 
    sparse_veg_bedrock + sparse_veg_till + cryptogram_crust + 
    wetlands + barren + mean_annual_temp + temp_seasonality + 
    mean_diurnal_range + annual_precip + precip_seasonality + 
    Snowmelt_DOY + Elevation + Stdev_elevation + Dist2Coast_km + 
    Substrate, family = binomial, data = dt)

Deviance Residuals: 
    Min       1Q   Median       3Q      Max  
-1.7343  -0.3919  -0.1197  -0.0205   3.1787  

Coefficients:
                       Estimate Std. Error z value     Pr(>|z|)    
(Intercept)          -21.148906   8.000979  -2.643     0.008210 ** 
tussock_gram          -0.405129   1.785280  -0.227     0.820480    
wet_sedge              1.649163   0.712380   2.315     0.020613 *  
nontussock_gram        0.904028   0.905601   0.998     0.318151    
dry_gram_dwarf_shrub   3.362982   2.114299   1.591     0.111702    
low_shrub              1.110237   0.848355   1.309     0.190638    
high_shrub             1.181737   1.522854   0.776     0.437748    
dwarf_shrub           -3.321177   3.483892  -0.953     0.340441    
sparse_veg_bedrock   -10.633172   8.875916  -1.198     0.230925    
sparse_veg_till      -11.937354   9.605151  -1.243     0.213939    
cryptogram_crust       3.060463  10.522164   0.291     0.771159    
wetlands               3.030226   0.544842   5.562 0.0000000267 ***
barren                 0.281075   5.051118   0.056     0.955624    
mean_annual_temp       1.319530   0.276833   4.767 0.0000018744 ***
temp_seasonality       0.015147   0.003346   4.527 0.0000059725 ***
mean_diurnal_range    -0.502942   0.193916  -2.594     0.009497 ** 
annual_precip         -0.017161   0.005130  -3.345     0.000822 ***
precip_seasonality     0.041323   0.024292   1.701     0.088919 .  
Snowmelt_DOY           0.086158   0.044597   1.932     0.053367 .  
Elevation              0.002397   0.001383   1.733     0.083037 .  
Stdev_elevation        0.004292   0.007529   0.570     0.568604    
Dist2Coast_km         -0.001013   0.002461  -0.412     0.680649    
Substrate              0.337542   0.310347   1.088     0.276759    
---
Signif. codes:  0 ‘***’ 0.001 ‘**’ 0.01 ‘*’ 0.05 ‘.’ 0.1 ‘ ’ 1

(Dispersion parameter for binomial family taken to be 1)

    Null deviance: 1379.68  on 2335  degrees of freedom
Residual deviance:  909.99  on 2313  degrees of freedom
AIC: 955.99


Ruddy Turnstone


lm(formula = presence ~ tussock_gram + wet_sedge + nontussock_gram + 
    dry_gram_dwarf_shrub + low_shrub + high_shrub + dwarf_shrub + 
    sparse_veg_bedrock + sparse_veg_till + cryptogram_crust + 
    wetlands + barren + mean_annual_temp + temp_seasonality + 
    mean_diurnal_range + annual_precip + precip_seasonality + 
    Snowmelt_DOY + Elevation + Stdev_elevation + Dist2Coast_km + 
    Substrate, family = binomial, data = dt)

Deviance Residuals: 
    Min       1Q   Median       3Q      Max  
-1.7026  -0.1843  -0.0626  -0.0113   3.2153  

Coefficients:
                       Estimate Std. Error z value  Pr(>|z|)    
(Intercept)          -33.002514   7.675252  -4.300 0.0000171 ***
tussock_gram           9.924531   2.455938   4.041 0.0000532 ***
wet_sedge             -0.562845   1.410676  -0.399  0.689901    
nontussock_gram      -37.524211  16.538857  -2.269  0.023277 *  
dry_gram_dwarf_shrub  57.541993  23.102174   2.491  0.012747 *  
low_shrub            -34.429899  15.811610  -2.178  0.029443 *  
high_shrub             7.000420   2.849701   2.457  0.014028 *  
dwarf_shrub           -1.798612   1.861112  -0.966  0.333835    
sparse_veg_bedrock     1.233280   4.630906   0.266  0.789997    
sparse_veg_till       -5.389041   2.473363  -2.179  0.029344 *  
cryptogram_crust       7.730314   2.260508   3.420  0.000627 ***
wetlands               4.627332   2.122647   2.180  0.029259 *  
barren                 1.172284   1.944415   0.603  0.546577    
mean_annual_temp      -0.106582   0.202536  -0.526  0.598723    
temp_seasonality      -0.001001   0.003520  -0.284  0.776084    
mean_diurnal_range     0.982747   0.466963   2.105  0.035330 *  
annual_precip          0.008954   0.005678   1.577  0.114793    
precip_seasonality     0.099904   0.024376   4.098 0.0000416 ***
Snowmelt_DOY           0.072419   0.029152   2.484  0.012984 *  
Elevation             -0.008091   0.002880  -2.809  0.004963 ** 
Stdev_elevation        0.012883   0.010253   1.256  0.208949    
Dist2Coast_km         -0.039639   0.017130  -2.314  0.020667 *  
Substrate              1.528388   0.397113   3.849  0.000119 ***
---
Signif. codes:  0 ‘***’ 0.001 ‘**’ 0.01 ‘*’ 0.05 ‘.’ 0.1 ‘ ’ 1

(Dispersion parameter for binomial family taken to be 1)

    Null deviance: 579.53  on 2335  degrees of freedom
Residual deviance: 384.24  on 2313  degrees of freedom
AIC: 430.24


Sanderling


glm(formula = presence ~ tussock_gram + wet_sedge + nontussock_gram + 
    dry_gram_dwarf_shrub + low_shrub + high_shrub + dwarf_shrub + 
    sparse_veg_bedrock + sparse_veg_till + cryptogram_crust + 
    wetlands + barren + mean_annual_temp + temp_seasonality + 
    mean_diurnal_range + annual_precip + precip_seasonality + 
    Snowmelt_DOY + Elevation + Stdev_elevation + Dist2Coast_km + 
    Substrate, family = binomial, data = dt)

Deviance Residuals: 
    Min       1Q   Median       3Q      Max  
-1.2918  -0.1643  -0.0789  -0.0306   3.4835  

Coefficients:
                         Estimate   Std. Error z value Pr(>|z|)  
(Intercept)           -9.35011339   8.70950505  -1.074   0.2830  
tussock_gram           6.56934271   4.06503175   1.616   0.1061  
wet_sedge             -2.07210455   3.92236335  -0.528   0.5973  
nontussock_gram       -3.67075517   4.05771925  -0.905   0.3657  
dry_gram_dwarf_shrub   5.12906442   5.30708577   0.966   0.3338  
low_shrub              2.05168042   2.98174769   0.688   0.4914  
high_shrub             1.68340099   2.35513784   0.715   0.4747  
dwarf_shrub           -1.20820198   6.83991676  -0.177   0.8598  
sparse_veg_bedrock   -21.70291644  12.55709465  -1.728   0.0839 .
sparse_veg_till       -1.53804125   1.41243339  -1.089   0.2762  
cryptogram_crust       7.01329851   2.94242792   2.384   0.0171 *
wetlands              -0.76122666   1.29488868  -0.588   0.5566  
barren                -2.05091133   2.96001738  -0.693   0.4884  
mean_annual_temp      -0.15359674   0.22987125  -0.668   0.5040  
temp_seasonality      -0.00150532   0.00450467  -0.334   0.7383  
mean_diurnal_range     0.03792081   0.57373706   0.066   0.9473  
annual_precip         -0.01952599   0.00837608  -2.331   0.0197 *
precip_seasonality    -0.02273891   0.03166107  -0.718   0.4726  
Snowmelt_DOY           0.04587354   0.03611274   1.270   0.2040  
Elevation             -0.00245113   0.00369457  -0.663   0.5070  
Stdev_elevation       -0.00004355   0.01520132  -0.003   0.9977  
Dist2Coast_km         -0.00067390   0.01063700  -0.063   0.9495  
Substrate              1.11675666   0.45459740   2.457   0.0140 *
---
Signif. codes:  0 ‘***’ 0.001 ‘**’ 0.01 ‘*’ 0.05 ‘.’ 0.1 ‘ ’ 1

(Dispersion parameter for binomial family taken to be 1)

    Null deviance: 380.16  on 2335  degrees of freedom
Residual deviance: 289.43  on 2313  degrees of freedom
AIC: 335.43


Semipalmated Plover


glm(formula = presence ~ tussock_gram + wet_sedge + nontussock_gram + 
    dry_gram_dwarf_shrub + low_shrub + high_shrub + dwarf_shrub + 
    sparse_veg_bedrock + sparse_veg_till + cryptogram_crust + 
    wetlands + barren + mean_annual_temp + temp_seasonality + 
    mean_diurnal_range + annual_precip + precip_seasonality + 
    Snowmelt_DOY + Elevation + Stdev_elevation + Dist2Coast_km + 
    Substrate, family = binomial, data = dt)

Deviance Residuals: 
    Min       1Q   Median       3Q      Max  
-1.0794  -0.1931  -0.1153  -0.0564   3.4051  

Coefficients:
                       Estimate Std. Error z value Pr(>|z|)    
(Intercept)          -11.004920   9.507332  -1.158 0.247060    
tussock_gram          -3.308058   1.950805  -1.696 0.089935 .  
wet_sedge             -0.062435   1.799086  -0.035 0.972316    
nontussock_gram       -5.775252   3.247462  -1.778 0.075340 .  
dry_gram_dwarf_shrub  13.109642   4.588339   2.857 0.004274 ** 
low_shrub             -2.611004   1.505707  -1.734 0.082905 .  
high_shrub            -4.207172   5.281319  -0.797 0.425675    
dwarf_shrub           -0.881321   2.305089  -0.382 0.702211    
sparse_veg_bedrock    -0.400110   2.233454  -0.179 0.857825    
sparse_veg_till      -11.754797   6.286566  -1.870 0.061508 .  
cryptogram_crust       6.353390   2.185653   2.907 0.003651 ** 
wetlands              -1.462878   1.168536  -1.252 0.210610    
barren                 2.301371   1.992116   1.155 0.247992    
mean_annual_temp       0.362808   0.240704   1.507 0.131740    
temp_seasonality       0.012229   0.004587   2.666 0.007673 ** 
mean_diurnal_range    -1.130658   0.337428  -3.351 0.000806 ***
annual_precip          0.001890   0.005180   0.365 0.715244    
precip_seasonality     0.028647   0.034801   0.823 0.410416    
Snowmelt_DOY           0.006074   0.039422   0.154 0.877557    
Elevation              0.002822   0.002121   1.331 0.183302    
Stdev_elevation       -0.010283   0.015310  -0.672 0.501812    
Dist2Coast_km         -0.009719   0.004445  -2.187 0.028754 *  
Substrate             -1.058063   0.392337  -2.697 0.007000 ** 
---
Signif. codes:  0 ‘***’ 0.001 ‘**’ 0.01 ‘*’ 0.05 ‘.’ 0.1 ‘ ’ 1

(Dispersion parameter for binomial family taken to be 1)

    Null deviance: 543.26  on 2335  degrees of freedom
Residual deviance: 410.96  on 2313  degrees of freedom
AIC: 456.96


Semipalmated Sandpiper


glm(formula = presence ~ tussock_gram + wet_sedge + nontussock_gram + 
    dry_gram_dwarf_shrub + low_shrub + high_shrub + dwarf_shrub + 
    sparse_veg_bedrock + sparse_veg_till + cryptogram_crust + 
    wetlands + barren + mean_annual_temp + temp_seasonality + 
    mean_diurnal_range + annual_precip + precip_seasonality + 
    Snowmelt_DOY + Elevation + Stdev_elevation + Dist2Coast_km + 
    Substrate, family = binomial, data = dt)

Deviance Residuals: 
    Min       1Q   Median       3Q      Max  
-1.6537  -0.6534  -0.3197  -0.0899   3.2291  

Coefficients:
                       Estimate Std. Error z value             Pr(>|z|)    
(Intercept)          -36.642278   4.938445  -7.420   0.0000000000001173 ***
tussock_gram          -1.248861   0.787071  -1.587             0.112576    
wet_sedge              0.686472   0.436296   1.573             0.115624    
nontussock_gram        0.569468   1.137987   0.500             0.616781    
dry_gram_dwarf_shrub  -2.584037   2.133693  -1.211             0.225871    
low_shrub             -0.301016   0.518989  -0.580             0.561911    
high_shrub            -0.866991   0.997482  -0.869             0.384749    
dwarf_shrub            3.285917   1.083825   3.032             0.002431 ** 
sparse_veg_bedrock    -3.139663   1.708985  -1.837             0.066188 .  
sparse_veg_till        1.673055   1.714241   0.976             0.329077    
cryptogram_crust       4.472393   2.508380   1.783             0.074589 .  
wetlands              -2.678637   0.657839  -4.072   0.0000466359629918 ***
barren                -1.175039   1.120076  -1.049             0.294145    
mean_annual_temp       1.256370   0.148653   8.452 < 0.0000000000000002 ***
temp_seasonality       0.014700   0.001955   7.520   0.0000000000000548 ***
mean_diurnal_range    -0.335621   0.127520  -2.632             0.008491 ** 
annual_precip         -0.011232   0.003023  -3.716             0.000202 ***
precip_seasonality     0.027034   0.014589   1.853             0.063878 .  
Snowmelt_DOY           0.180328   0.025628   7.036   0.0000000000019728 ***
Elevation             -0.007250   0.001532  -4.732   0.0000022266740629 ***
Stdev_elevation        0.001997   0.007622   0.262             0.793300    
Dist2Coast_km          0.005525   0.001989   2.779             0.005459 ** 
Substrate              0.678038   0.182126   3.723             0.000197 ***
---
Signif. codes:  0 ‘***’ 0.001 ‘**’ 0.01 ‘*’ 0.05 ‘.’ 0.1 ‘ ’ 1

(Dispersion parameter for binomial family taken to be 1)

    Null deviance: 2084.5  on 2335  degrees of freedom
Residual deviance: 1669.8  on 2313  degrees of freedom
AIC: 1715.8


Stilt Sandpiper


glm(formula = presence ~ tussock_gram + wet_sedge + nontussock_gram + 
    dry_gram_dwarf_shrub + low_shrub + high_shrub + dwarf_shrub + 
    sparse_veg_bedrock + sparse_veg_till + cryptogram_crust + 
    wetlands + barren + mean_annual_temp + temp_seasonality + 
    mean_diurnal_range + annual_precip + precip_seasonality + 
    Snowmelt_DOY + Elevation + Stdev_elevation + Dist2Coast_km + 
    Substrate, family = binomial, data = dt)

Deviance Residuals: 
    Min       1Q   Median       3Q      Max  
-1.2751  -0.3007  -0.1498  -0.0623   3.3647  

Coefficients:
                       Estimate Std. Error z value   Pr(>|z|)    
(Intercept)          -37.305178   8.476539  -4.401 0.00001078 ***
tussock_gram           5.899471   1.815710   3.249   0.001158 ** 
wet_sedge              2.194609   2.017167   1.088   0.276610    
nontussock_gram        4.160519   2.544420   1.635   0.102017    
dry_gram_dwarf_shrub -12.695454   4.836692  -2.625   0.008669 ** 
low_shrub              1.893286   1.086016   1.743   0.081276 .  
high_shrub             2.937359   2.435791   1.206   0.227850    
dwarf_shrub           -9.176748   4.476116  -2.050   0.040349 *  
sparse_veg_bedrock     1.233735   6.213263   0.199   0.842603    
sparse_veg_till        0.948033   2.666394   0.356   0.722179    
cryptogram_crust      -3.739386   7.312140  -0.511   0.609075    
wetlands               1.204108   1.094983   1.100   0.271481    
barren                -1.437365   4.003832  -0.359   0.719597    
mean_annual_temp       1.192476   0.281445   4.237 0.00002265 ***
temp_seasonality       0.017610   0.003829   4.599 0.00000425 ***
mean_diurnal_range    -0.248573   0.338110  -0.735   0.462227    
annual_precip         -0.022645   0.006960  -3.254   0.001140 ** 
precip_seasonality     0.001045   0.029240   0.036   0.971504    
Snowmelt_DOY           0.157524   0.047189   3.338   0.000843 ***
Elevation              0.002641   0.001774   1.489   0.136525    
Stdev_elevation       -0.007514   0.011855  -0.634   0.526204    
Dist2Coast_km         -0.003047   0.003633  -0.839   0.401626    
Substrate              0.691564   0.407577   1.697   0.089741 .  
---
Signif. codes:  0 ‘***’ 0.001 ‘**’ 0.01 ‘*’ 0.05 ‘.’ 0.1 ‘ ’ 1

(Dispersion parameter for binomial family taken to be 1)

    Null deviance: 762.64  on 2335  degrees of freedom
Residual deviance: 613.86  on 2313  degrees of freedom
AIC: 659.86


Wilson's Snipe


glm(formula = presence ~ tussock_gram + wet_sedge + nontussock_gram + 
    dry_gram_dwarf_shrub + low_shrub + high_shrub + dwarf_shrub + 
    sparse_veg_bedrock + sparse_veg_till + cryptogram_crust + 
    wetlands + barren + mean_annual_temp + temp_seasonality + 
    mean_diurnal_range + annual_precip + precip_seasonality + 
    Snowmelt_DOY + Elevation + Stdev_elevation + Dist2Coast_km + 
    Substrate, family = binomial, data = dt)

Deviance Residuals: 
    Min       1Q   Median       3Q      Max  
-1.2012  -0.2250  -0.0222  -0.0002   3.2996  

Coefficients:
                       Estimate Std. Error z value Pr(>|z|)    
(Intercept)          -17.647539  12.719919  -1.387 0.165322    
tussock_gram          -5.193671   3.437975  -1.511 0.130871    
wet_sedge              6.125781   1.993684   3.073 0.002122 ** 
nontussock_gram       -3.376948   4.838381  -0.698 0.485208    
dry_gram_dwarf_shrub   6.985138   4.310560   1.620 0.105131    
low_shrub              4.535598   1.570223   2.889 0.003871 ** 
high_shrub             1.190871   0.925354   1.287 0.198117    
dwarf_shrub            0.296277   6.095690   0.049 0.961235    
sparse_veg_bedrock   -20.264465  19.478887  -1.040 0.298187    
sparse_veg_till      -70.945560  46.240291  -1.534 0.124961    
cryptogram_crust      23.803509  14.891752   1.598 0.109946    
wetlands               1.396321   0.737051   1.894 0.058163 .  
barren               -12.737748  37.147264  -0.343 0.731675    
mean_annual_temp       1.233244   0.497710   2.478 0.013218 *  
temp_seasonality       0.019332   0.005662   3.415 0.000639 ***
mean_diurnal_range    -0.735748   0.329056  -2.236 0.025356 *  
annual_precip         -0.004003   0.008356  -0.479 0.631932    
precip_seasonality     0.055987   0.037447   1.495 0.134897    
Snowmelt_DOY           0.013448   0.079186   0.170 0.865142    
Elevation              0.001009   0.002968   0.340 0.733904    
Stdev_elevation       -0.024026   0.016259  -1.478 0.139469    
Dist2Coast_km         -0.008076   0.004470  -1.807 0.070794 .  
Substrate             -0.356105   0.554039  -0.643 0.520390    
---
Signif. codes:  0 ‘***’ 0.001 ‘**’ 0.01 ‘*’ 0.05 ‘.’ 0.1 ‘ ’ 1

(Dispersion parameter for binomial family taken to be 1)

    Null deviance: 723.61  on 2335  degrees of freedom
Residual deviance: 494.11  on 2313  degrees of freedom
AIC: 540.11


White-rumped Sandpiper


glm(formula = presence ~ tussock_gram + wet_sedge + nontussock_gram + 
    dry_gram_dwarf_shrub + low_shrub + high_shrub + dwarf_shrub + 
    sparse_veg_bedrock + sparse_veg_till + cryptogram_crust + 
    wetlands + barren + mean_annual_temp + temp_seasonality + 
    mean_diurnal_range + annual_precip + precip_seasonality + 
    Snowmelt_DOY + Elevation + Stdev_elevation + Dist2Coast_km + 
    Substrate, family = binomial, data = dt)

Deviance Residuals: 
    Min       1Q   Median       3Q      Max  
-2.1621  -0.4001  -0.1991  -0.0693   3.5903  

Coefficients:
                       Estimate Std. Error z value      Pr(>|z|)    
(Intercept)          -20.005967   4.447225  -4.499 0.00000684256 ***
tussock_gram           2.444546   0.714758   3.420      0.000626 ***
wet_sedge              2.113089   0.682711   3.095      0.001967 ** 
nontussock_gram       -5.009184   3.172243  -1.579      0.114321    
dry_gram_dwarf_shrub   9.881339   6.730022   1.468      0.142037    
low_shrub             -7.642121   3.701536  -2.065      0.038963 *  
high_shrub             2.739445   1.630890   1.680      0.093011 .  
dwarf_shrub            0.732728   1.939444   0.378      0.705577    
sparse_veg_bedrock    -1.099262   2.542449  -0.432      0.665477    
sparse_veg_till       -3.856521   1.141682  -3.378      0.000730 ***
cryptogram_crust      10.966910   2.355388   4.656 0.00000322264 ***
wetlands              -6.506489   1.818371  -3.578      0.000346 ***
barren                -2.054461   1.138584  -1.804      0.071169 .  
mean_annual_temp      -0.213909   0.118532  -1.805      0.071128 .  
temp_seasonality      -0.001101   0.001763  -0.624      0.532335    
mean_diurnal_range     0.052703   0.162596   0.324      0.745835    
annual_precip          0.010494   0.002981   3.520      0.000431 ***
precip_seasonality    -0.003740   0.015209  -0.246      0.805765    
Snowmelt_DOY           0.083079   0.021643   3.839      0.000124 ***
Elevation             -0.013170   0.002234  -5.895 0.00000000375 ***
Stdev_elevation       -0.016573   0.010050  -1.649      0.099128 .  
Dist2Coast_km         -0.003630   0.003665  -0.990      0.321951    
Substrate              0.996684   0.192825   5.169 0.00000023553 ***
---
Signif. codes:  0 ‘***’ 0.001 ‘**’ 0.01 ‘*’ 0.05 ‘.’ 0.1 ‘ ’ 1

(Dispersion parameter for binomial family taken to be 1)

    Null deviance: 1783.5  on 2335  degrees of freedom
Residual deviance: 1176.8  on 2313  degrees of freedom
AIC: 1222.8
