# Supplementary material for: Climate variables are not the dominant predictor of Arctic shorebird distributions
Source: PLoS One. 2023 May 17;18(5):e0285115. doi: 10.1371/journal.pone.0285115 (PMC10191349; doi:10.1371/journal.pone.0285115)
Supplement: S5 Table — (CSV) [file pone.0285115.s007.csv]

Species	effect_type	var	effect	bias	std_err	lower_ci	upper_ci	sig	group	abs_effect
AMGP	TOTAL	Dist2Coast.km	0.011	0	0.005	0.001	0.019	*	Additional	0.011
AMGP	TOTAL	Substrate	0.025	0	0.007	0.012	0.038	*	Additional	0.025
AMGP	TOTAL	tussock.gram	0.016	0	0.005	0.005	0.026	*	Additional	0.016
AMGP	TOTAL	cryptogram.crust	0.018	0	0.005	0.007	0.028	*	Additional	0.018
AMGP	TOTAL	wetlands	-0.023	-0.002	0.012	-0.048	-0.004	*	Additional	0.023
AMGP	TOTAL	Snowmelt.DOY	0.026	0	0.006	0.014	0.038	*	Additional	0.026
AMGP	TOTAL	mean.diurnal.range	0.02	0	0.007	0.007	0.033	*	Climate	0.02
BASA	TOTAL	Stdev.elevation	0.03	-0.001	0.008	0.012	0.046	*	Additional	0.03
BASA	TOTAL	Substrate	0.042	-0.001	0.012	0.021	0.069	*	Additional	0.042
BASA	TOTAL	nontussock.gram	0.029	-0.002	0.013	0.002	0.053	*	Additional	0.029
BASA	TOTAL	cryptogram.crust	0.039	0.001	0.008	0.022	0.053	*	Additional	0.039
BASA	TOTAL	barren	-0.056	-0.007	0.039	-0.15	-0.009	*	Additional	0.056
BASA	TOTAL	Snowmelt.DOY	0.057	0.002	0.015	0.027	0.085	*	Additional	0.057
BASA	TOTAL	mean.diurnal.range	0.057	0.002	0.018	0.023	0.092	*	Climate	0.057
BBPL	TOTAL	Substrate	0.082	0.003	0.019	0.047	0.12	*	Additional	0.082
BBPL	TOTAL	tussock.gram	0.054	0.002	0.013	0.027	0.077	*	Additional	0.054
BBPL	TOTAL	low.shrub	-0.041	0	0.019	-0.081	-0.004	*	Additional	0.041
BBPL	TOTAL	cryptogram.crust	0.038	0.002	0.009	0.015	0.053	*	Additional	0.038
BBPL	TOTAL	Snowmelt.DOY	0.047	0.002	0.022	0.002	0.089	*	Additional	0.047
BBPL	TOTAL	mean.annual.temp	-0.039	-0.003	0.016	-0.07	-0.008	*	Climate	0.039
BBSA	TOTAL	Substrate	0.099	0	0.036	0.039	0.187	*	Additional	0.099
BBSA	TOTAL	low.shrub	-0.14	-0.002	0.039	-0.243	-0.081	*	Additional	0.14
BBSA	TOTAL	high.shrub	0.063	0.005	0.014	0.038	0.088	*	Additional	0.063
BBSA	TOTAL	wetlands	-0.259	-0.017	0.145	-0.601	-0.06	*	Additional	0.259
BBSA	TOTAL	mean.annual.temp	-0.096	-0.003	0.039	-0.185	-0.032	*	Climate	0.096
BBSA	TOTAL	mean.diurnal.range	0.147	0.005	0.066	0.028	0.289	*	Climate	0.147
DUNL	TOTAL	Elevation	-0.11	-0.004	0.017	-0.143	-0.078	*	Additional	0.11
DUNL	TOTAL	Stdev.elevation	0.048	0.001	0.012	0.024	0.071	*	Additional	0.048
DUNL	TOTAL	Dist2Coast.km	0.028	0	0.009	0.007	0.043	*	Additional	0.028
DUNL	TOTAL	Substrate	0.021	0.001	0.01	0.001	0.04	*	Additional	0.021
DUNL	TOTAL	wet.sedge	0.018	0	0.007	0.005	0.031	*	Additional	0.018
DUNL	TOTAL	low.shrub	0.018	-0.001	0.008	0.002	0.032	*	Additional	0.018
DUNL	TOTAL	cryptogram.crust	0.033	0.004	0.009	0.018	0.05	*	Additional	0.033
DUNL	TOTAL	Snowmelt.DOY	0.087	0.001	0.012	0.064	0.109	*	Additional	0.087
DUNL	TOTAL	mean.annual.temp	0.011	0.001	0.005	0.001	0.021	*	Climate	0.011
LESA	TOTAL	Elevation	0.024	0	0.007	0.009	0.038	*	Additional	0.024
LESA	TOTAL	tussock.gram	0.023	0	0.008	0.005	0.038	*	Additional	0.023
LESA	TOTAL	dry.gram.dwarf.shrub	0.028	0.001	0.007	0.013	0.041	*	Additional	0.028
LESA	TOTAL	low.shrub	-0.021	-0.001	0.009	-0.04	-0.004	*	Additional	0.021
LESA	TOTAL	cryptogram.crust	-0.072	0.004	0.031	-0.142	-0.015	*	Additional	0.072
LESA	TOTAL	mean.annual.temp	0.042	0.002	0.007	0.03	0.054	*	Climate	0.042
LESA	TOTAL	temp.seasonality	0.038	0.002	0.008	0.019	0.051	*	Climate	0.038
PESA	TOTAL	Elevation	-0.019	0	0.008	-0.034	-0.004	*	Additional	0.019
PESA	TOTAL	Dist2Coast.km	-0.018	0	0.008	-0.036	-0.004	*	Additional	0.018
PESA	TOTAL	Substrate	0.029	0	0.007	0.015	0.043	*	Additional	0.029
PESA	TOTAL	wet.sedge	0.023	0	0.004	0.014	0.031	*	Additional	0.023
PESA	TOTAL	nontussock.gram	0.02	0	0.005	0.011	0.029	*	Additional	0.02
PESA	TOTAL	low.shrub	0.012	0	0.004	0.004	0.02	*	Additional	0.012
PESA	TOTAL	sparse.veg.bedrock	-0.03	-0.001	0.013	-0.059	-0.008	*	Additional	0.03
PESA	TOTAL	cryptogram.crust	0.016	0	0.004	0.007	0.024	*	Additional	0.016
PESA	TOTAL	wetlands	0.017	0	0.004	0.009	0.023	*	Additional	0.017
PESA	TOTAL	Snowmelt.DOY	0.018	0	0.005	0.007	0.027	*	Additional	0.018
PESA	TOTAL	mean.annual.temp	0.01	0.001	0.004	0.002	0.017	*	Climate	0.01
PESA	TOTAL	temp.seasonality	0.017	0.001	0.006	0.006	0.028	*	Climate	0.017
PESA	TOTAL	mean.diurnal.range	0.023	0	0.008	0.008	0.039	*	Climate	0.023
PESA	TOTAL	annual.precip	-0.036	-0.001	0.008	-0.051	-0.02	*	Climate	0.036
REKN	TOTAL	low.shrub	-0.137	-24970680118	1.54173E+12	-0.276	-0.072	*	Additional	0.137
REKN	TOTAL	high.shrub	0.067	4253357315	7.16828E+11	0.021	0.092	*	Additional	0.067
REKN	TOTAL	dwarf.shrub	-0.152	-9225965517	6.38115E+11	-0.281	-0.071	*	Additional	0.152
REKN	TOTAL	cryptogram.crust	0.048	1006604461	1.86102E+11	0.013	0.076	*	Additional	0.048
REKN	TOTAL	mean.annual.temp	-0.058	-7539550230	4.4414E+11	-0.124	-0.016	*	Climate	0.058
REKN	TOTAL	mean.diurnal.range	-0.081	-8084099628	4.85071E+11	-0.139	-0.022	*	Climate	0.081
REPH	TOTAL	Elevation	-0.068	-0.001	0.011	-0.09	-0.046	*	Additional	0.068
REPH	TOTAL	Dist2Coast.km	-0.051	-0.002	0.015	-0.082	-0.023	*	Additional	0.051
REPH	TOTAL	Substrate	0.046	0.001	0.007	0.032	0.059	*	Additional	0.046
REPH	TOTAL	tussock.gram	0.024	0	0.004	0.014	0.032	*	Additional	0.024
REPH	TOTAL	wet.sedge	0.02	0	0.004	0.011	0.029	*	Additional	0.02
REPH	TOTAL	cryptogram.crust	0.015	0	0.004	0.006	0.023	*	Additional	0.015
REPH	TOTAL	barren	-0.018	-0.001	0.008	-0.036	-0.005	*	Additional	0.018
REPH	TOTAL	Snowmelt.DOY	0.036	0	0.006	0.024	0.047	*	Additional	0.036
REPH	TOTAL	mean.annual.temp	-0.034	-0.001	0.004	-0.041	-0.025	*	Climate	0.034
REPH	TOTAL	temp.seasonality	-0.024	0	0.004	-0.031	-0.015	*	Climate	0.024
REPH	TOTAL	mean.diurnal.range	0.032	0	0.006	0.021	0.045	*	Climate	0.032
REPH	TOTAL	annual.precip	0.033	0.001	0.006	0.022	0.044	*	Climate	0.033
RNPH	TOTAL	Substrate	0.026	760949447.8	76094944776	0.002	0.051	*	Additional	0.026
RNPH	TOTAL	wet.sedge	0.019	2809176.717	280917671.6	0.003	0.032	*	Additional	0.019
RNPH	TOTAL	wetlands	0.026	2415559722	2.41556E+11	0.017	0.036	*	Additional	0.026
RNPH	TOTAL	Snowmelt.DOY	0.036	749589298.4	74958929837	0.01	0.068	*	Additional	0.036
RNPH	TOTAL	mean.annual.temp	0.065	2943729965	2.94373E+11	0.051	0.091	*	Climate	0.065
RNPH	TOTAL	temp.seasonality	0.051	2874296293	2.8743E+11	0.035	0.082	*	Climate	0.051
RNPH	TOTAL	mean.diurnal.range	-0.023	-1259217995	1.25922E+11	-0.039	-0.008	*	Climate	0.023
RNPH	TOTAL	annual.precip	-0.035	-1111630343	1.11163E+11	-0.05	-0.018	*	Climate	0.035
RUTU	TOTAL	Elevation	-0.042	-0.003	0.018	-0.075	-0.006	*	Additional	0.042
RUTU	TOTAL	Dist2Coast.km	-0.257	-0.032	0.107	-0.464	-0.098	*	Additional	0.257
RUTU	TOTAL	Substrate	0.1	0.004	0.016	0.069	0.129	*	Additional	0.1
RUTU	TOTAL	tussock.gram	0.069	0.002	0.015	0.033	0.095	*	Additional	0.069
RUTU	TOTAL	nontussock.gram	-0.069	-0.001	0.021	-0.113	-0.032	*	Additional	0.069
RUTU	TOTAL	dry.gram.dwarf.shrub	0.067	0.002	0.015	0.037	0.098	*	Additional	0.067
RUTU	TOTAL	low.shrub	-0.155	-0.004	0.032	-0.224	-0.099	*	Additional	0.155
RUTU	TOTAL	high.shrub	0.05	0.001	0.012	0.016	0.071	*	Additional	0.05
RUTU	TOTAL	sparse.veg.till	-0.048	-0.002	0.022	-0.094	-0.007	*	Additional	0.048
RUTU	TOTAL	cryptogram.crust	0.048	0	0.013	0.018	0.069	*	Additional	0.048
RUTU	TOTAL	wetlands	0.032	0.001	0.013	0.004	0.055	*	Additional	0.032
RUTU	TOTAL	Snowmelt.DOY	0.05	0.002	0.02	0.011	0.087	*	Additional	0.05
RUTU	TOTAL	mean.annual.temp	-0.051	-0.001	0.01	-0.07	-0.031	*	Climate	0.051
RUTU	TOTAL	annual.precip	0.067	0	0.029	0.004	0.117	*	Climate	0.067
RUTU	TOTAL	precip.seasonality	0.053	0.001	0.015	0.02	0.081	*	Climate	0.053
SAND	TOTAL	Substrate	0.114	0.005	0.036	0.05	0.189	*	Additional	0.114
SAND	TOTAL	sparse.veg.bedrock	-0.156	0.006	0.075	-0.353	-0.041	*	Additional	0.156
SAND	TOTAL	cryptogram.crust	0.037	0.004	0.014	0.005	0.06	*	Additional	0.037
SAND	TOTAL	annual.precip	-0.177	-0.009	0.053	-0.28	-0.08	*	Climate	0.177
SEPL	TOTAL	Elevation	0.033	0	0.014	0.001	0.058	*	Additional	0.033
SEPL	TOTAL	Dist2Coast.km	-0.042	-0.004	0.023	-0.09	-0.008	*	Additional	0.042
SEPL	TOTAL	Substrate	-0.039	-0.001	0.018	-0.075	-0.005	*	Additional	0.039
SEPL	TOTAL	tussock.gram	-0.055	-0.004	0.028	-0.115	-0.007	*	Additional	0.055
SEPL	TOTAL	nontussock.gram	-0.055	0	0.023	-0.118	-0.022	*	Additional	0.055
SEPL	TOTAL	dry.gram.dwarf.shrub	0.054	0.003	0.016	0.02	0.083	*	Additional	0.054
SEPL	TOTAL	sparse.veg.till	-0.106	-0.012	0.07	-0.267	-0.009	*	Additional	0.106
SEPL	TOTAL	cryptogram.crust	0.05	0.003	0.013	0.026	0.075	*	Additional	0.05
SEPL	TOTAL	mean.annual.temp	0.039	0.002	0.016	0.014	0.074	*	Climate	0.039
SEPL	TOTAL	temp.seasonality	0.058	0.004	0.019	0.03	0.097	*	Climate	0.058
SEPL	TOTAL	mean.diurnal.range	-0.051	-0.002	0.01	-0.067	-0.025	*	Climate	0.051
SESA	TOTAL	Elevation	-0.038	-0.001	0.006	-0.049	-0.026	*	Additional	0.038
SESA	TOTAL	Dist2Coast.km	0.017	0	0.003	0.011	0.022	*	Additional	0.017
SESA	TOTAL	Substrate	0.012	0	0.004	0.004	0.02	*	Additional	0.012
SESA	TOTAL	dwarf.shrub	0.012	0	0.004	0.004	0.018	*	Additional	0.012
SESA	TOTAL	sparse.veg.bedrock	-0.011	0	0.005	-0.021	-0.002	*	Additional	0.011
SESA	TOTAL	wetlands	-0.017	0	0.004	-0.024	-0.009	*	Additional	0.017
SESA	TOTAL	Snowmelt.DOY	0.035	0	0.005	0.025	0.044	*	Additional	0.035
SESA	TOTAL	mean.annual.temp	0.015	0	0.002	0.011	0.019	*	Climate	0.015
SESA	TOTAL	temp.seasonality	0.011	0	0.002	0.007	0.015	*	Climate	0.011
SESA	TOTAL	precip.seasonality	0.011	0	0.005	0.002	0.02	*	Climate	0.011
STSA	TOTAL	Substrate	0.037	0.002	0.018	0.001	0.072	*	Additional	0.037
STSA	TOTAL	tussock.gram	0.039	0	0.009	0.018	0.055	*	Additional	0.039
STSA	TOTAL	dry.gram.dwarf.shrub	-0.033	0.001	0.013	-0.061	-0.008	*	Additional	0.033
STSA	TOTAL	dwarf.shrub	-0.061	-0.003	0.035	-0.138	-0.005	*	Additional	0.061
STSA	TOTAL	Snowmelt.DOY	0.044	0	0.013	0.018	0.07	*	Additional	0.044
STSA	TOTAL	mean.annual.temp	0.059	0.001	0.01	0.039	0.079	*	Climate	0.059
STSA	TOTAL	temp.seasonality	0.074	0.003	0.017	0.04	0.105	*	Climate	0.074
STSA	TOTAL	annual.precip	-0.077	-0.002	0.021	-0.116	-0.036	*	Climate	0.077
WISN	TOTAL	mean.annual.temp	0.12	3.97412E+12	1.0374E+13	0.073	3.0857E+13	*	Climate	0.12
WISN	TOTAL	temp.seasonality	0.111	4.04645E+12	1.06323E+13	0.049	3.57959E+13	*	Climate	0.111
WRSA	TOTAL	Elevation	-0.067	-0.002	0.014	-0.091	-0.038	*	Additional	0.067
WRSA	TOTAL	Substrate	0.03	0	0.007	0.017	0.043	*	Additional	0.03
WRSA	TOTAL	tussock.gram	0.017	0	0.005	0.007	0.026	*	Additional	0.017
WRSA	TOTAL	wet.sedge	0.013	0	0.004	0.005	0.021	*	Additional	0.013
WRSA	TOTAL	low.shrub	-0.03	-0.004	0.015	-0.06	-0.004	*	Additional	0.03
WRSA	TOTAL	sparse.veg.till	-0.024	-0.001	0.007	-0.039	-0.012	*	Additional	0.024
WRSA	TOTAL	cryptogram.crust	0.023	0.001	0.004	0.014	0.031	*	Additional	0.023
WRSA	TOTAL	wetlands	-0.039	-0.001	0.009	-0.057	-0.023	*	Additional	0.039
WRSA	TOTAL	barren	-0.012	-0.001	0.006	-0.025	-0.002	*	Additional	0.012
WRSA	TOTAL	Snowmelt.DOY	0.021	0.001	0.006	0.008	0.032	*	Additional	0.021
WRSA	TOTAL	mean.annual.temp	-0.032	-0.001	0.003	-0.038	-0.026	*	Climate	0.032
WRSA	TOTAL	temp.seasonality	-0.018	0	0.004	-0.027	-0.01	*	Climate	0.018
WRSA	TOTAL	annual.precip	0.033	0	0.004	0.024	0.042	*	Climate	0.033
