# Supplementary material for: Climate variables are not the dominant predictor of Arctic shorebird distributions
Source: PLoS One. 2023 May 17;18(5):e0285115. doi: 10.1371/journal.pone.0285115 (PMC10191349; doi:10.1371/journal.pone.0285115)
Supplement: S6 Table — (CSV) [file pone.0285115.s008.csv]

Species	response	effect_type	predictor	effect	bias	std_err	lower_ci	upper_ci	sig	group	abs_effect
AMGP	presence	DIRECT	Elevation	-0.001	0	0.007	-0.015	0.012		Additional	0.001
AMGP	presence	DIRECT	Stdev.elevation	0.004	0	0.007	-0.012	0.017		Additional	0.004
AMGP	presence	DIRECT	Dist2Coast.km	0	0	0.006	-0.012	0.01		Additional	0
AMGP	presence	DIRECT	Substrate	0.03	0	0.007	0.017	0.044	*	Additional	0.03
AMGP	presence	DIRECT	tussock.gram	0.016	0	0.005	0.005	0.026	*	Additional	0.016
AMGP	presence	DIRECT	wet.sedge	0.007	0	0.005	-0.003	0.016		Additional	0.007
AMGP	presence	DIRECT	nontussock.gram	0.006	0	0.007	-0.008	0.018		Additional	0.006
AMGP	presence	DIRECT	dry.gram.dwarf.shrub	0.004	0	0.006	-0.009	0.016		Additional	0.004
AMGP	presence	DIRECT	low.shrub	-0.013	-0.001	0.01	-0.033	0.004		Additional	0.013
AMGP	presence	DIRECT	high.shrub	-0.003	0	0.005	-0.014	0.006		Additional	0.003
AMGP	presence	DIRECT	dwarf.shrub	0.002	0	0.007	-0.012	0.014		Additional	0.002
AMGP	presence	DIRECT	sparse.veg.bedrock	0.008	-0.001	0.007	-0.006	0.021		Additional	0.008
AMGP	presence	DIRECT	sparse.veg.till	-0.006	0	0.007	-0.02	0.007		Additional	0.006
AMGP	presence	DIRECT	cryptogram.crust	0.018	0	0.005	0.007	0.028	*	Additional	0.018
AMGP	presence	DIRECT	wetlands	-0.023	-0.002	0.012	-0.048	-0.004	*	Additional	0.023
AMGP	presence	DIRECT	barren	-0.016	-0.003	0.013	-0.043	0.003		Additional	0.016
AMGP	presence	DIRECT	Snowmelt.DOY	0.028	0	0.006	0.015	0.04	*	Additional	0.028
AMGP	presence	DIRECT	mean.annual.temp	0.028	0	0.007	0.015	0.042	*	Climate	0.028
AMGP	presence	DIRECT	temp.seasonality	0.011	0	0.006	-0.001	0.022		Climate	0.011
AMGP	presence	DIRECT	mean.diurnal.range	0.014	0	0.007	0	0.027		Climate	0.014
AMGP	presence	DIRECT	annual.precip	-0.017	0	0.007	-0.03	-0.004	*	Climate	0.017
AMGP	presence	DIRECT	precip.seasonality	-0.011	0	0.007	-0.025	0.002		Climate	0.011
AMGP	presence	INDIRECT	Elevation	-0.006	0	0.002	-0.011	-0.002	*	Additional	0.006
AMGP	presence	INDIRECT	Stdev.elevation	-0.003	0	0.002	-0.008	0.001		Additional	0.003
AMGP	presence	INDIRECT	Dist2Coast.km	0.011	0	0.003	0.005	0.018	*	Additional	0.011
AMGP	presence	INDIRECT	Substrate	-0.005	0	0.003	-0.011	-0.001	*	Additional	0.005
AMGP	presence	INDIRECT	Snowmelt.DOY	-0.002	0	0.002	-0.006	0.002		Additional	0.002
AMGP	presence	INDIRECT	mean.annual.temp	-0.022	0	0.005	-0.031	-0.013	*	Climate	0.022
AMGP	presence	INDIRECT	temp.seasonality	-0.014	0	0.004	-0.022	-0.007	*	Climate	0.014
AMGP	presence	INDIRECT	mean.diurnal.range	0.006	0	0.003	0.002	0.012	*	Climate	0.006
AMGP	presence	INDIRECT	annual.precip	0.01	0	0.002	0.005	0.014	*	Climate	0.01
AMGP	presence	INDIRECT	precip.seasonality	0.005	0	0.002	0.001	0.009	*	Climate	0.005
AMGP	presence	TOTAL	Elevation	-0.007	0	0.007	-0.02	0.005		Additional	0.007
AMGP	presence	TOTAL	Stdev.elevation	0.001	-0.001	0.007	-0.014	0.013		Additional	0.001
AMGP	presence	TOTAL	Dist2Coast.km	0.011	0	0.005	0.001	0.019	*	Additional	0.011
AMGP	presence	TOTAL	Substrate	0.025	0	0.007	0.012	0.038	*	Additional	0.025
AMGP	presence	TOTAL	tussock.gram	0.016	0	0.005	0.005	0.026	*	Additional	0.016
AMGP	presence	TOTAL	wet.sedge	0.007	0	0.005	-0.003	0.016		Additional	0.007
AMGP	presence	TOTAL	nontussock.gram	0.006	0	0.007	-0.008	0.018		Additional	0.006
AMGP	presence	TOTAL	dry.gram.dwarf.shrub	0.004	0	0.006	-0.009	0.016		Additional	0.004
AMGP	presence	TOTAL	low.shrub	-0.013	-0.001	0.01	-0.033	0.004		Additional	0.013
AMGP	presence	TOTAL	high.shrub	-0.003	0	0.005	-0.014	0.006		Additional	0.003
AMGP	presence	TOTAL	dwarf.shrub	0.002	0	0.007	-0.012	0.014		Additional	0.002
AMGP	presence	TOTAL	sparse.veg.bedrock	0.008	-0.001	0.007	-0.006	0.021		Additional	0.008
AMGP	presence	TOTAL	sparse.veg.till	-0.006	0	0.007	-0.02	0.007		Additional	0.006
AMGP	presence	TOTAL	cryptogram.crust	0.018	0	0.005	0.007	0.028	*	Additional	0.018
AMGP	presence	TOTAL	wetlands	-0.023	-0.002	0.012	-0.048	-0.004	*	Additional	0.023
AMGP	presence	TOTAL	barren	-0.016	-0.003	0.013	-0.043	0.003		Additional	0.016
AMGP	presence	TOTAL	Snowmelt.DOY	0.026	0	0.006	0.014	0.038	*	Additional	0.026
AMGP	presence	TOTAL	mean.annual.temp	0.006	0	0.004	-0.002	0.015		Climate	0.006
AMGP	presence	TOTAL	temp.seasonality	-0.003	0	0.005	-0.014	0.007		Climate	0.003
AMGP	presence	TOTAL	mean.diurnal.range	0.02	0	0.007	0.007	0.033	*	Climate	0.02
AMGP	presence	TOTAL	annual.precip	-0.007	0	0.006	-0.019	0.005		Climate	0.007
AMGP	presence	TOTAL	precip.seasonality	-0.006	0	0.007	-0.02	0.006		Climate	0.006
AMGP	tussock.gram	DIRECT	Elevation	0.037	0	0.023	-0.007	0.084		Additional	0.037
AMGP	tussock.gram	DIRECT	Stdev.elevation	0.046	0	0.027	-0.005	0.1		Additional	0.046
AMGP	tussock.gram	DIRECT	Dist2Coast.km	0.013	0	0.021	-0.027	0.053		Additional	0.013
AMGP	tussock.gram	DIRECT	Substrate	-0.017	0	0.019	-0.054	0.021		Additional	0.017
AMGP	tussock.gram	DIRECT	Snowmelt.DOY	-0.057	0	0.02	-0.098	-0.018	*	Additional	0.057
AMGP	tussock.gram	DIRECT	mean.annual.temp	-0.021	0	0.022	-0.064	0.022		Climate	0.021
AMGP	tussock.gram	DIRECT	temp.seasonality	-0.026	0	0.02	-0.064	0.014		Climate	0.026
AMGP	tussock.gram	DIRECT	mean.diurnal.range	0.009	0	0.02	-0.031	0.048		Climate	0.009
AMGP	tussock.gram	DIRECT	annual.precip	0.011	0	0.021	-0.03	0.051		Climate	0.011
AMGP	tussock.gram	DIRECT	precip.seasonality	0.026	0	0.02	-0.014	0.066		Climate	0.026
AMGP	tussock.gram	INDIRECT	Elevation	0.004	0	0.004	-0.005	0.013		Additional	0.004
AMGP	tussock.gram	INDIRECT	Stdev.elevation	0.007	0	0.004	-0.001	0.016		Additional	0.007
AMGP	tussock.gram	INDIRECT	Dist2Coast.km	-0.002	0	0.009	-0.019	0.015		Additional	0.002
AMGP	tussock.gram	INDIRECT	mean.annual.temp	0.034	0	0.012	0.011	0.059	*	Climate	0.034
AMGP	tussock.gram	INDIRECT	temp.seasonality	0.016	0	0.006	0.005	0.027	*	Climate	0.016
AMGP	tussock.gram	INDIRECT	mean.diurnal.range	-0.003	0	0.001	-0.005	-0.001	*	Climate	0.003
AMGP	tussock.gram	INDIRECT	annual.precip	-0.009	0	0.003	-0.016	-0.003	*	Climate	0.009
AMGP	tussock.gram	INDIRECT	precip.seasonality	0.001	0	0.001	0	0.003		Climate	0.001
AMGP	tussock.gram	TOTAL	Elevation	0.041	0	0.023	-0.001	0.088		Additional	0.041
AMGP	tussock.gram	TOTAL	Stdev.elevation	0.053	0	0.026	0.004	0.107	*	Additional	0.053
AMGP	tussock.gram	TOTAL	Dist2Coast.km	0.011	0	0.018	-0.024	0.047		Additional	0.011
AMGP	tussock.gram	TOTAL	Substrate	-0.017	0	0.019	-0.054	0.021		Additional	0.017
AMGP	tussock.gram	TOTAL	Snowmelt.DOY	-0.057	0	0.02	-0.098	-0.018	*	Additional	0.057
AMGP	tussock.gram	TOTAL	mean.annual.temp	0.013	0	0.013	-0.011	0.04		Climate	0.013
AMGP	tussock.gram	TOTAL	temp.seasonality	-0.01	0	0.018	-0.044	0.025		Climate	0.01
AMGP	tussock.gram	TOTAL	mean.diurnal.range	0.006	0	0.02	-0.033	0.046		Climate	0.006
AMGP	tussock.gram	TOTAL	annual.precip	0.002	0	0.02	-0.037	0.04		Climate	0.002
AMGP	tussock.gram	TOTAL	precip.seasonality	0.027	0	0.02	-0.013	0.067		Climate	0.027
AMGP	wet.sedge	DIRECT	Elevation	-0.075	0	0.019	-0.112	-0.039	*	Additional	0.075
AMGP	wet.sedge	DIRECT	Stdev.elevation	-0.037	0	0.021	-0.077	0.005		Additional	0.037
AMGP	wet.sedge	DIRECT	Dist2Coast.km	-0.017	0	0.017	-0.049	0.016		Additional	0.017
AMGP	wet.sedge	DIRECT	Substrate	0.095	0	0.015	0.064	0.125	*	Additional	0.095
AMGP	wet.sedge	DIRECT	Snowmelt.DOY	0.008	0	0.019	-0.03	0.045		Additional	0.008
AMGP	wet.sedge	DIRECT	mean.annual.temp	-0.057	0	0.019	-0.094	-0.02	*	Climate	0.057
AMGP	wet.sedge	DIRECT	temp.seasonality	-0.092	0	0.026	-0.141	-0.041	*	Climate	0.092
AMGP	wet.sedge	DIRECT	mean.diurnal.range	0.15	0	0.018	0.114	0.186	*	Climate	0.15
AMGP	wet.sedge	DIRECT	annual.precip	0.117	0	0.018	0.081	0.153	*	Climate	0.117
AMGP	wet.sedge	DIRECT	precip.seasonality	0.04	0	0.02	0	0.079		Climate	0.04
AMGP	wet.sedge	INDIRECT	Elevation	-0.018	0	0.005	-0.028	-0.008	*	Additional	0.018
AMGP	wet.sedge	INDIRECT	Stdev.elevation	0.028	0	0.005	0.019	0.038	*	Additional	0.028
AMGP	wet.sedge	INDIRECT	Dist2Coast.km	0.047	0	0.009	0.029	0.065	*	Additional	0.047
AMGP	wet.sedge	INDIRECT	mean.annual.temp	-0.005	0	0.012	-0.027	0.018		Climate	0.005
AMGP	wet.sedge	INDIRECT	temp.seasonality	-0.002	0	0.005	-0.012	0.008		Climate	0.002
AMGP	wet.sedge	INDIRECT	mean.diurnal.range	0	0	0.001	-0.001	0.002		Climate	0
AMGP	wet.sedge	INDIRECT	annual.precip	0.001	0	0.003	-0.005	0.007		Climate	0.001
AMGP	wet.sedge	INDIRECT	precip.seasonality	0	0	0	-0.001	0		Climate	0
AMGP	wet.sedge	TOTAL	Elevation	-0.093	0	0.017	-0.127	-0.059	*	Additional	0.093
AMGP	wet.sedge	TOTAL	Stdev.elevation	-0.008	0	0.019	-0.045	0.03		Additional	0.008
AMGP	wet.sedge	TOTAL	Dist2Coast.km	0.031	0	0.012	0.006	0.054	*	Additional	0.031
AMGP	wet.sedge	TOTAL	Substrate	0.095	0	0.015	0.064	0.125	*	Additional	0.095
AMGP	wet.sedge	TOTAL	Snowmelt.DOY	0.008	0	0.019	-0.03	0.045		Additional	0.008
AMGP	wet.sedge	TOTAL	mean.annual.temp	-0.062	0	0.011	-0.084	-0.04	*	Climate	0.062
AMGP	wet.sedge	TOTAL	temp.seasonality	-0.094	0	0.023	-0.138	-0.048	*	Climate	0.094
AMGP	wet.sedge	TOTAL	mean.diurnal.range	0.15	0	0.018	0.115	0.186	*	Climate	0.15
AMGP	wet.sedge	TOTAL	annual.precip	0.118	0	0.018	0.082	0.153	*	Climate	0.118
AMGP	wet.sedge	TOTAL	precip.seasonality	0.04	0	0.02	0	0.079		Climate	0.04
AMGP	nontussock.gram	DIRECT	Elevation	0.005	0	0.023	-0.038	0.052		Additional	0.005
AMGP	nontussock.gram	DIRECT	Stdev.elevation	0.017	0	0.021	-0.024	0.058		Additional	0.017
AMGP	nontussock.gram	DIRECT	Dist2Coast.km	0.026	0	0.025	-0.024	0.075		Additional	0.026
AMGP	nontussock.gram	DIRECT	Substrate	-0.142	0	0.022	-0.187	-0.1	*	Additional	0.142
AMGP	nontussock.gram	DIRECT	Snowmelt.DOY	0.093	0	0.018	0.058	0.128	*	Additional	0.093
AMGP	nontussock.gram	DIRECT	mean.annual.temp	0.098	0	0.018	0.062	0.132	*	Climate	0.098
AMGP	nontussock.gram	DIRECT	temp.seasonality	0.054	0	0.019	0.016	0.092	*	Climate	0.054
AMGP	nontussock.gram	DIRECT	mean.diurnal.range	0.056	0	0.018	0.02	0.091	*	Climate	0.056
AMGP	nontussock.gram	DIRECT	annual.precip	-0.053	0	0.02	-0.093	-0.014	*	Climate	0.053
AMGP	nontussock.gram	DIRECT	precip.seasonality	0.027	0	0.019	-0.009	0.065		Climate	0.027
AMGP	nontussock.gram	INDIRECT	Elevation	-0.019	0	0.005	-0.029	-0.01	*	Additional	0.019
AMGP	nontussock.gram	INDIRECT	Stdev.elevation	0	0	0.005	-0.009	0.009		Additional	0
AMGP	nontussock.gram	INDIRECT	Dist2Coast.km	0.029	0	0.01	0.011	0.048	*	Additional	0.029
AMGP	nontussock.gram	INDIRECT	mean.annual.temp	-0.056	0	0.011	-0.077	-0.035	*	Climate	0.056
AMGP	nontussock.gram	INDIRECT	temp.seasonality	-0.025	0	0.005	-0.036	-0.016	*	Climate	0.025
AMGP	nontussock.gram	INDIRECT	mean.diurnal.range	0.004	0	0.001	0.002	0.007	*	Climate	0.004
AMGP	nontussock.gram	INDIRECT	annual.precip	0.015	0	0.003	0.009	0.02	*	Climate	0.015
AMGP	nontussock.gram	INDIRECT	precip.seasonality	-0.002	0	0.001	-0.004	0		Climate	0.002
AMGP	nontussock.gram	TOTAL	Elevation	-0.014	0	0.022	-0.056	0.03		Additional	0.014
AMGP	nontussock.gram	TOTAL	Stdev.elevation	0.017	0	0.02	-0.023	0.056		Additional	0.017
AMGP	nontussock.gram	TOTAL	Dist2Coast.km	0.055	0	0.022	0.013	0.098	*	Additional	0.055
AMGP	nontussock.gram	TOTAL	Substrate	-0.142	0	0.022	-0.187	-0.1	*	Additional	0.142
AMGP	nontussock.gram	TOTAL	Snowmelt.DOY	0.093	0	0.018	0.058	0.128	*	Additional	0.093
AMGP	nontussock.gram	TOTAL	mean.annual.temp	0.042	0	0.012	0.018	0.066	*	Climate	0.042
AMGP	nontussock.gram	TOTAL	temp.seasonality	0.028	0	0.018	-0.007	0.063		Climate	0.028
AMGP	nontussock.gram	TOTAL	mean.diurnal.range	0.06	0	0.018	0.025	0.095	*	Climate	0.06
AMGP	nontussock.gram	TOTAL	annual.precip	-0.038	0	0.019	-0.077	-0.001	*	Climate	0.038
AMGP	nontussock.gram	TOTAL	precip.seasonality	0.026	0	0.019	-0.011	0.063		Climate	0.026
AMGP	dry.gram.dwarf.shrub	DIRECT	Elevation	0.088	0	0.018	0.053	0.124	*	Additional	0.088
AMGP	dry.gram.dwarf.shrub	DIRECT	Stdev.elevation	-0.043	0	0.018	-0.08	-0.008	*	Additional	0.043
AMGP	dry.gram.dwarf.shrub	DIRECT	Dist2Coast.km	-0.075	0	0.023	-0.12	-0.032	*	Additional	0.075
AMGP	dry.gram.dwarf.shrub	DIRECT	Substrate	-0.029	0	0.017	-0.063	0.006		Additional	0.029
AMGP	dry.gram.dwarf.shrub	DIRECT	Snowmelt.DOY	0.02	0	0.017	-0.014	0.055		Additional	0.02
AMGP	dry.gram.dwarf.shrub	DIRECT	mean.annual.temp	0.135	0	0.019	0.098	0.173	*	Climate	0.135
AMGP	dry.gram.dwarf.shrub	DIRECT	temp.seasonality	0.107	0	0.019	0.068	0.145	*	Climate	0.107
AMGP	dry.gram.dwarf.shrub	DIRECT	mean.diurnal.range	-0.012	0	0.02	-0.051	0.028		Climate	0.012
AMGP	dry.gram.dwarf.shrub	DIRECT	annual.precip	-0.029	0	0.02	-0.068	0.01		Climate	0.029
AMGP	dry.gram.dwarf.shrub	DIRECT	precip.seasonality	0.073	0	0.018	0.039	0.107	*	Climate	0.073
AMGP	dry.gram.dwarf.shrub	INDIRECT	Elevation	-0.024	0	0.004	-0.032	-0.015	*	Additional	0.024
AMGP	dry.gram.dwarf.shrub	INDIRECT	Stdev.elevation	0.003	0	0.005	-0.006	0.013		Additional	0.003
AMGP	dry.gram.dwarf.shrub	INDIRECT	Dist2Coast.km	0.04	0	0.008	0.025	0.057	*	Additional	0.04
AMGP	dry.gram.dwarf.shrub	INDIRECT	mean.annual.temp	-0.012	0	0.01	-0.033	0.008		Climate	0.012
AMGP	dry.gram.dwarf.shrub	INDIRECT	temp.seasonality	-0.005	0	0.005	-0.015	0.004		Climate	0.005
AMGP	dry.gram.dwarf.shrub	INDIRECT	mean.diurnal.range	0.001	0	0.001	-0.001	0.003		Climate	0.001
AMGP	dry.gram.dwarf.shrub	INDIRECT	annual.precip	0.003	0	0.003	-0.002	0.008		Climate	0.003
AMGP	dry.gram.dwarf.shrub	INDIRECT	precip.seasonality	0	0	0	-0.002	0		Climate	0
AMGP	dry.gram.dwarf.shrub	TOTAL	Elevation	0.065	0	0.018	0.031	0.1	*	Additional	0.065
AMGP	dry.gram.dwarf.shrub	TOTAL	Stdev.elevation	-0.04	0	0.018	-0.074	-0.005	*	Additional	0.04
AMGP	dry.gram.dwarf.shrub	TOTAL	Dist2Coast.km	-0.034	0	0.02	-0.074	0.004		Additional	0.034
AMGP	dry.gram.dwarf.shrub	TOTAL	Substrate	-0.029	0	0.017	-0.063	0.006		Additional	0.029
AMGP	dry.gram.dwarf.shrub	TOTAL	Snowmelt.DOY	0.02	0	0.017	-0.014	0.055		Additional	0.02
AMGP	dry.gram.dwarf.shrub	TOTAL	mean.annual.temp	0.123	0	0.013	0.098	0.149	*	Climate	0.123
AMGP	dry.gram.dwarf.shrub	TOTAL	temp.seasonality	0.102	0	0.018	0.067	0.136	*	Climate	0.102
AMGP	dry.gram.dwarf.shrub	TOTAL	mean.diurnal.range	-0.011	0	0.02	-0.049	0.029		Climate	0.011
AMGP	dry.gram.dwarf.shrub	TOTAL	annual.precip	-0.026	0	0.019	-0.063	0.011		Climate	0.026
AMGP	dry.gram.dwarf.shrub	TOTAL	precip.seasonality	0.073	0	0.018	0.038	0.107	*	Climate	0.073
AMGP	low.shrub	DIRECT	Elevation	-0.003	0	0.014	-0.031	0.023		Additional	0.003
AMGP	low.shrub	DIRECT	Stdev.elevation	0.101	-0.001	0.023	0.06	0.151	*	Additional	0.101
AMGP	low.shrub	DIRECT	Dist2Coast.km	-0.087	0	0.016	-0.118	-0.056	*	Additional	0.087
AMGP	low.shrub	DIRECT	Substrate	-0.022	0	0.016	-0.056	0.006		Additional	0.022
AMGP	low.shrub	DIRECT	Snowmelt.DOY	-0.049	0	0.014	-0.076	-0.022	*	Additional	0.049
AMGP	low.shrub	DIRECT	mean.annual.temp	0.113	0	0.015	0.083	0.143	*	Climate	0.113
AMGP	low.shrub	DIRECT	temp.seasonality	0.043	0.001	0.02	0	0.081		Climate	0.043
AMGP	low.shrub	DIRECT	mean.diurnal.range	0.087	-0.001	0.02	0.049	0.127	*	Climate	0.087
AMGP	low.shrub	DIRECT	annual.precip	-0.108	0	0.015	-0.137	-0.078	*	Climate	0.108
AMGP	low.shrub	DIRECT	precip.seasonality	0.017	0	0.015	-0.012	0.047		Climate	0.017
AMGP	low.shrub	INDIRECT	Elevation	-0.026	0	0.005	-0.035	-0.017	*	Additional	0.026
AMGP	low.shrub	INDIRECT	Stdev.elevation	0.003	0	0.005	-0.007	0.014		Additional	0.003
AMGP	low.shrub	INDIRECT	Dist2Coast.km	0.046	0	0.007	0.032	0.061	*	Additional	0.046
AMGP	low.shrub	INDIRECT	mean.annual.temp	0.029	0	0.008	0.013	0.046	*	Climate	0.029
AMGP	low.shrub	INDIRECT	temp.seasonality	0.013	0	0.004	0.006	0.021	*	Climate	0.013
AMGP	low.shrub	INDIRECT	mean.diurnal.range	-0.002	0	0.001	-0.004	-0.001	*	Climate	0.002
AMGP	low.shrub	INDIRECT	annual.precip	-0.008	0	0.002	-0.012	-0.003	*	Climate	0.008
AMGP	low.shrub	INDIRECT	precip.seasonality	0.001	0	0.001	0	0.002		Climate	0.001
AMGP	low.shrub	TOTAL	Elevation	-0.029	0	0.013	-0.056	-0.004	*	Additional	0.029
AMGP	low.shrub	TOTAL	Stdev.elevation	0.104	-0.001	0.024	0.061	0.156	*	Additional	0.104
AMGP	low.shrub	TOTAL	Dist2Coast.km	-0.04	0	0.013	-0.065	-0.016	*	Additional	0.04
AMGP	low.shrub	TOTAL	Substrate	-0.022	0	0.016	-0.056	0.006		Additional	0.022
AMGP	low.shrub	TOTAL	Snowmelt.DOY	-0.049	0	0.014	-0.076	-0.022	*	Additional	0.049
AMGP	low.shrub	TOTAL	mean.annual.temp	0.143	0	0.01	0.123	0.164	*	Climate	0.143
AMGP	low.shrub	TOTAL	temp.seasonality	0.056	0.001	0.019	0.017	0.091	*	Climate	0.056
AMGP	low.shrub	TOTAL	mean.diurnal.range	0.084	-0.001	0.02	0.047	0.125	*	Climate	0.084
AMGP	low.shrub	TOTAL	annual.precip	-0.115	0	0.014	-0.144	-0.087	*	Climate	0.115
AMGP	low.shrub	TOTAL	precip.seasonality	0.018	0	0.015	-0.011	0.048		Climate	0.018
AMGP	high.shrub	DIRECT	Elevation	-0.037	0	0.013	-0.062	-0.011	*	Additional	0.037
AMGP	high.shrub	DIRECT	Stdev.elevation	0.004	0	0.016	-0.026	0.035		Additional	0.004
AMGP	high.shrub	DIRECT	Dist2Coast.km	-0.123	0	0.014	-0.152	-0.096	*	Additional	0.123
AMGP	high.shrub	DIRECT	Substrate	-0.086	0	0.012	-0.111	-0.063	*	Additional	0.086
AMGP	high.shrub	DIRECT	Snowmelt.DOY	-0.106	0	0.017	-0.138	-0.073	*	Additional	0.106
AMGP	high.shrub	DIRECT	mean.annual.temp	-0.034	0	0.015	-0.063	-0.003	*	Climate	0.034
AMGP	high.shrub	DIRECT	temp.seasonality	-0.052	0	0.016	-0.082	-0.02	*	Climate	0.052
AMGP	high.shrub	DIRECT	mean.diurnal.range	0.081	0	0.017	0.046	0.113	*	Climate	0.081
AMGP	high.shrub	DIRECT	annual.precip	0.001	0	0.017	-0.033	0.033		Climate	0.001
AMGP	high.shrub	DIRECT	precip.seasonality	-0.115	0.001	0.022	-0.158	-0.072	*	Climate	0.115
AMGP	high.shrub	INDIRECT	Elevation	-0.02	0	0.004	-0.029	-0.011	*	Additional	0.02
AMGP	high.shrub	INDIRECT	Stdev.elevation	-0.001	0	0.005	-0.01	0.009		Additional	0.001
AMGP	high.shrub	INDIRECT	Dist2Coast.km	0.039	0	0.008	0.024	0.056	*	Additional	0.039
AMGP	high.shrub	INDIRECT	mean.annual.temp	0.064	0	0.01	0.044	0.083	*	Climate	0.064
AMGP	high.shrub	INDIRECT	temp.seasonality	0.029	0	0.005	0.02	0.038	*	Climate	0.029
AMGP	high.shrub	INDIRECT	mean.diurnal.range	-0.005	0	0.001	-0.008	-0.003	*	Climate	0.005
AMGP	high.shrub	INDIRECT	annual.precip	-0.017	0	0.003	-0.022	-0.011	*	Climate	0.017
AMGP	high.shrub	INDIRECT	precip.seasonality	0.002	0	0.001	0	0.005		Climate	0.002
AMGP	high.shrub	TOTAL	Elevation	-0.057	0	0.011	-0.078	-0.035	*	Additional	0.057
AMGP	high.shrub	TOTAL	Stdev.elevation	0.003	0	0.014	-0.023	0.031		Additional	0.003
AMGP	high.shrub	TOTAL	Dist2Coast.km	-0.084	0	0.01	-0.103	-0.065	*	Additional	0.084
AMGP	high.shrub	TOTAL	Substrate	-0.086	0	0.012	-0.111	-0.063	*	Additional	0.086
AMGP	high.shrub	TOTAL	Snowmelt.DOY	-0.106	0	0.017	-0.138	-0.073	*	Additional	0.106
AMGP	high.shrub	TOTAL	mean.annual.temp	0.029	0	0.01	0.011	0.049	*	Climate	0.029
AMGP	high.shrub	TOTAL	temp.seasonality	-0.023	0	0.013	-0.049	0.004		Climate	0.023
AMGP	high.shrub	TOTAL	mean.diurnal.range	0.076	0	0.017	0.042	0.108	*	Climate	0.076
AMGP	high.shrub	TOTAL	annual.precip	-0.016	0	0.017	-0.05	0.017		Climate	0.016
AMGP	high.shrub	TOTAL	precip.seasonality	-0.113	0.001	0.022	-0.155	-0.07	*	Climate	0.113
AMGP	dwarf.shrub	DIRECT	Elevation	-0.097	0.001	0.019	-0.135	-0.058	*	Additional	0.097
AMGP	dwarf.shrub	DIRECT	Stdev.elevation	0.049	0	0.02	0.012	0.089	*	Additional	0.049
AMGP	dwarf.shrub	DIRECT	Dist2Coast.km	0.07	-0.001	0.02	0.031	0.109	*	Additional	0.07
AMGP	dwarf.shrub	DIRECT	Substrate	-0.163	0	0.018	-0.199	-0.127	*	Additional	0.163
AMGP	dwarf.shrub	DIRECT	Snowmelt.DOY	0.063	0	0.02	0.023	0.1	*	Additional	0.063
AMGP	dwarf.shrub	DIRECT	mean.annual.temp	-0.049	0	0.019	-0.086	-0.011	*	Climate	0.049
AMGP	dwarf.shrub	DIRECT	temp.seasonality	0.073	-0.001	0.017	0.038	0.107	*	Climate	0.073
AMGP	dwarf.shrub	DIRECT	mean.diurnal.range	-0.005	0	0.016	-0.037	0.026		Climate	0.005
AMGP	dwarf.shrub	DIRECT	annual.precip	0.245	0	0.017	0.212	0.278	*	Climate	0.245
AMGP	dwarf.shrub	DIRECT	precip.seasonality	0.229	0	0.019	0.193	0.266	*	Climate	0.229
AMGP	dwarf.shrub	INDIRECT	Elevation	-0.005	0	0.006	-0.015	0.007		Additional	0.005
AMGP	dwarf.shrub	INDIRECT	Stdev.elevation	0.045	0	0.006	0.033	0.058	*	Additional	0.045
AMGP	dwarf.shrub	INDIRECT	Dist2Coast.km	0.041	0	0.008	0.024	0.057	*	Additional	0.041
AMGP	dwarf.shrub	INDIRECT	mean.annual.temp	-0.037	0	0.012	-0.06	-0.014	*	Climate	0.037
AMGP	dwarf.shrub	INDIRECT	temp.seasonality	-0.017	0	0.006	-0.028	-0.006	*	Climate	0.017
AMGP	dwarf.shrub	INDIRECT	mean.diurnal.range	0.003	0	0.001	0.001	0.006	*	Climate	0.003
AMGP	dwarf.shrub	INDIRECT	annual.precip	0.01	0	0.003	0.004	0.016	*	Climate	0.01
AMGP	dwarf.shrub	INDIRECT	precip.seasonality	-0.001	0	0.001	-0.004	0		Climate	0.001
AMGP	dwarf.shrub	TOTAL	Elevation	-0.101	0.001	0.018	-0.138	-0.065	*	Additional	0.101
AMGP	dwarf.shrub	TOTAL	Stdev.elevation	0.094	-0.001	0.019	0.059	0.134	*	Additional	0.094
AMGP	dwarf.shrub	TOTAL	Dist2Coast.km	0.111	0	0.02	0.073	0.151	*	Additional	0.111
AMGP	dwarf.shrub	TOTAL	Substrate	-0.163	0	0.018	-0.199	-0.127	*	Additional	0.163
AMGP	dwarf.shrub	TOTAL	Snowmelt.DOY	0.063	0	0.02	0.023	0.1	*	Additional	0.063
AMGP	dwarf.shrub	TOTAL	mean.annual.temp	-0.086	0	0.011	-0.107	-0.065	*	Climate	0.086
AMGP	dwarf.shrub	TOTAL	temp.seasonality	0.056	0	0.015	0.026	0.086	*	Climate	0.056
AMGP	dwarf.shrub	TOTAL	mean.diurnal.range	-0.002	0	0.016	-0.034	0.028		Climate	0.002
AMGP	dwarf.shrub	TOTAL	annual.precip	0.254	-0.001	0.015	0.224	0.285	*	Climate	0.254
AMGP	dwarf.shrub	TOTAL	precip.seasonality	0.228	0	0.019	0.192	0.265	*	Climate	0.228
AMGP	sparse.veg.bedrock	DIRECT	Elevation	-0.001	0	0.024	-0.047	0.048		Additional	0.001
AMGP	sparse.veg.bedrock	DIRECT	Stdev.elevation	0.009	0	0.023	-0.038	0.051		Additional	0.009
AMGP	sparse.veg.bedrock	DIRECT	Dist2Coast.km	-0.075	0	0.02	-0.114	-0.035	*	Additional	0.075
AMGP	sparse.veg.bedrock	DIRECT	Substrate	-0.232	0	0.025	-0.276	-0.178	*	Additional	0.232
AMGP	sparse.veg.bedrock	DIRECT	Snowmelt.DOY	0.057	0	0.021	0.015	0.096	*	Additional	0.057
AMGP	sparse.veg.bedrock	DIRECT	mean.annual.temp	-0.073	0	0.02	-0.113	-0.037	*	Climate	0.073
AMGP	sparse.veg.bedrock	DIRECT	temp.seasonality	-0.028	0.001	0.017	-0.06	0.004		Climate	0.028
AMGP	sparse.veg.bedrock	DIRECT	mean.diurnal.range	0.07	0	0.016	0.04	0.101	*	Climate	0.07
AMGP	sparse.veg.bedrock	DIRECT	annual.precip	0.127	0	0.021	0.09	0.174	*	Climate	0.127
AMGP	sparse.veg.bedrock	DIRECT	precip.seasonality	0.075	0	0.023	0.029	0.121	*	Climate	0.075
AMGP	sparse.veg.bedrock	INDIRECT	Elevation	-0.002	0	0.005	-0.012	0.009		Additional	0.002
AMGP	sparse.veg.bedrock	INDIRECT	Stdev.elevation	0.024	0	0.005	0.015	0.037	*	Additional	0.024
AMGP	sparse.veg.bedrock	INDIRECT	Dist2Coast.km	0.02	0	0.009	0.004	0.038	*	Additional	0.02
AMGP	sparse.veg.bedrock	INDIRECT	mean.annual.temp	-0.034	0	0.012	-0.058	-0.009	*	Climate	0.034
AMGP	sparse.veg.bedrock	INDIRECT	temp.seasonality	-0.015	0	0.006	-0.027	-0.004	*	Climate	0.015
AMGP	sparse.veg.bedrock	INDIRECT	mean.diurnal.range	0.003	0	0.001	0.001	0.005	*	Climate	0.003
AMGP	sparse.veg.bedrock	INDIRECT	annual.precip	0.009	0	0.003	0.002	0.015	*	Climate	0.009
AMGP	sparse.veg.bedrock	INDIRECT	precip.seasonality	-0.001	0	0.001	-0.003	0		Climate	0.001
AMGP	sparse.veg.bedrock	TOTAL	Elevation	-0.003	0	0.022	-0.045	0.044		Additional	0.003
AMGP	sparse.veg.bedrock	TOTAL	Stdev.elevation	0.033	0	0.02	-0.006	0.071		Additional	0.033
AMGP	sparse.veg.bedrock	TOTAL	Dist2Coast.km	-0.055	0	0.017	-0.086	-0.022	*	Additional	0.055
AMGP	sparse.veg.bedrock	TOTAL	Substrate	-0.232	0	0.025	-0.276	-0.178	*	Additional	0.232
AMGP	sparse.veg.bedrock	TOTAL	Snowmelt.DOY	0.057	0	0.021	0.015	0.096	*	Additional	0.057
AMGP	sparse.veg.bedrock	TOTAL	mean.annual.temp	-0.107	0	0.011	-0.128	-0.087	*	Climate	0.107
AMGP	sparse.veg.bedrock	TOTAL	temp.seasonality	-0.043	0	0.014	-0.071	-0.015	*	Climate	0.043
AMGP	sparse.veg.bedrock	TOTAL	mean.diurnal.range	0.072	0	0.015	0.043	0.103	*	Climate	0.072
AMGP	sparse.veg.bedrock	TOTAL	annual.precip	0.136	0	0.019	0.102	0.179	*	Climate	0.136
AMGP	sparse.veg.bedrock	TOTAL	precip.seasonality	0.074	0	0.023	0.028	0.12	*	Climate	0.074
AMGP	sparse.veg.till	DIRECT	Elevation	-0.096	0.001	0.018	-0.131	-0.062	*	Additional	0.096
AMGP	sparse.veg.till	DIRECT	Stdev.elevation	-0.052	0	0.019	-0.09	-0.016	*	Additional	0.052
AMGP	sparse.veg.till	DIRECT	Dist2Coast.km	0.117	0	0.014	0.09	0.144	*	Additional	0.117
AMGP	sparse.veg.till	DIRECT	Substrate	-0.046	0	0.019	-0.084	-0.01	*	Additional	0.046
AMGP	sparse.veg.till	DIRECT	Snowmelt.DOY	-0.162	0.001	0.021	-0.204	-0.12	*	Additional	0.162
AMGP	sparse.veg.till	DIRECT	mean.annual.temp	-0.335	0.001	0.021	-0.377	-0.296	*	Climate	0.335
AMGP	sparse.veg.till	DIRECT	temp.seasonality	-0.293	0.001	0.015	-0.323	-0.264	*	Climate	0.293
AMGP	sparse.veg.till	DIRECT	mean.diurnal.range	-0.006	0	0.015	-0.036	0.024		Climate	0.006
AMGP	sparse.veg.till	DIRECT	annual.precip	0.015	0	0.019	-0.022	0.054		Climate	0.015
AMGP	sparse.veg.till	DIRECT	precip.seasonality	-0.051	0	0.017	-0.084	-0.019	*	Climate	0.051
AMGP	sparse.veg.till	INDIRECT	Elevation	0.086	0	0.006	0.075	0.1	*	Additional	0.086
AMGP	sparse.veg.till	INDIRECT	Stdev.elevation	0.003	0	0.007	-0.01	0.016		Additional	0.003
AMGP	sparse.veg.till	INDIRECT	Dist2Coast.km	-0.143	0	0.008	-0.161	-0.128	*	Additional	0.143
AMGP	sparse.veg.till	INDIRECT	mean.annual.temp	0.097	-0.001	0.013	0.072	0.121	*	Climate	0.097
AMGP	sparse.veg.till	INDIRECT	temp.seasonality	0.044	0	0.006	0.032	0.058	*	Climate	0.044
AMGP	sparse.veg.till	INDIRECT	mean.diurnal.range	-0.007	0	0.002	-0.011	-0.004	*	Climate	0.007
AMGP	sparse.veg.till	INDIRECT	annual.precip	-0.025	0	0.003	-0.032	-0.019	*	Climate	0.025
AMGP	sparse.veg.till	INDIRECT	precip.seasonality	0.003	0	0.002	0	0.007		Climate	0.003
AMGP	sparse.veg.till	TOTAL	Elevation	-0.01	0	0.016	-0.04	0.023		Additional	0.01
AMGP	sparse.veg.till	TOTAL	Stdev.elevation	-0.049	0	0.016	-0.082	-0.017	*	Additional	0.049
AMGP	sparse.veg.till	TOTAL	Dist2Coast.km	-0.026	0	0.01	-0.047	-0.007	*	Additional	0.026
AMGP	sparse.veg.till	TOTAL	Substrate	-0.046	0	0.019	-0.084	-0.01	*	Additional	0.046
AMGP	sparse.veg.till	TOTAL	Snowmelt.DOY	-0.162	0.001	0.021	-0.204	-0.12	*	Additional	0.162
AMGP	sparse.veg.till	TOTAL	mean.annual.temp	-0.238	0	0.011	-0.262	-0.218	*	Climate	0.238
AMGP	sparse.veg.till	TOTAL	temp.seasonality	-0.249	0	0.015	-0.278	-0.221	*	Climate	0.249
AMGP	sparse.veg.till	TOTAL	mean.diurnal.range	-0.013	0	0.015	-0.043	0.017		Climate	0.013
AMGP	sparse.veg.till	TOTAL	annual.precip	-0.011	0	0.018	-0.044	0.026		Climate	0.011
AMGP	sparse.veg.till	TOTAL	precip.seasonality	-0.048	0	0.017	-0.082	-0.015	*	Climate	0.048
AMGP	cryptogram.crust	DIRECT	Elevation	-0.043	0	0.015	-0.072	-0.013	*	Additional	0.043
AMGP	cryptogram.crust	DIRECT	Stdev.elevation	-0.079	0	0.019	-0.117	-0.044	*	Additional	0.079
AMGP	cryptogram.crust	DIRECT	Dist2Coast.km	0.099	-0.001	0.017	0.065	0.132	*	Additional	0.099
AMGP	cryptogram.crust	DIRECT	Substrate	0.05	0	0.02	0.012	0.088	*	Additional	0.05
AMGP	cryptogram.crust	DIRECT	Snowmelt.DOY	-0.121	0	0.024	-0.167	-0.075	*	Additional	0.121
AMGP	cryptogram.crust	DIRECT	mean.annual.temp	-0.224	0	0.027	-0.276	-0.17	*	Climate	0.224
AMGP	cryptogram.crust	DIRECT	temp.seasonality	-0.223	0	0.021	-0.261	-0.178	*	Climate	0.223
AMGP	cryptogram.crust	DIRECT	mean.diurnal.range	-0.049	0.001	0.018	-0.084	-0.015	*	Climate	0.049
AMGP	cryptogram.crust	DIRECT	annual.precip	-0.003	0.001	0.026	-0.052	0.049		Climate	0.003
AMGP	cryptogram.crust	DIRECT	precip.seasonality	-0.003	0	0.021	-0.043	0.038		Climate	0.003
AMGP	cryptogram.crust	INDIRECT	Elevation	0.072	0	0.006	0.061	0.084	*	Additional	0.072
AMGP	cryptogram.crust	INDIRECT	Stdev.elevation	0	0	0.007	-0.014	0.014		Additional	0
AMGP	cryptogram.crust	INDIRECT	Dist2Coast.km	-0.127	0	0.008	-0.144	-0.111	*	Additional	0.127
AMGP	cryptogram.crust	INDIRECT	mean.annual.temp	0.072	0	0.014	0.045	0.1	*	Climate	0.072
AMGP	cryptogram.crust	INDIRECT	temp.seasonality	0.033	0	0.007	0.02	0.047	*	Climate	0.033
AMGP	cryptogram.crust	INDIRECT	mean.diurnal.range	-0.005	0	0.002	-0.009	-0.003	*	Climate	0.005
AMGP	cryptogram.crust	INDIRECT	annual.precip	-0.019	0	0.004	-0.026	-0.012	*	Climate	0.019
AMGP	cryptogram.crust	INDIRECT	precip.seasonality	0.002	0	0.002	0	0.006		Climate	0.002
AMGP	cryptogram.crust	TOTAL	Elevation	0.029	0	0.014	0.003	0.057	*	Additional	0.029
AMGP	cryptogram.crust	TOTAL	Stdev.elevation	-0.079	0	0.016	-0.111	-0.048	*	Additional	0.079
AMGP	cryptogram.crust	TOTAL	Dist2Coast.km	-0.028	0	0.014	-0.055	0		Additional	0.028
AMGP	cryptogram.crust	TOTAL	Substrate	0.05	0	0.02	0.012	0.088	*	Additional	0.05
AMGP	cryptogram.crust	TOTAL	Snowmelt.DOY	-0.121	0	0.024	-0.167	-0.075	*	Additional	0.121
AMGP	cryptogram.crust	TOTAL	mean.annual.temp	-0.151	-0.001	0.016	-0.182	-0.119	*	Climate	0.151
AMGP	cryptogram.crust	TOTAL	temp.seasonality	-0.19	0	0.019	-0.225	-0.151	*	Climate	0.19
AMGP	cryptogram.crust	TOTAL	mean.diurnal.range	-0.054	0.001	0.017	-0.088	-0.021	*	Climate	0.054
AMGP	cryptogram.crust	TOTAL	annual.precip	-0.022	0.001	0.023	-0.066	0.026		Climate	0.022
AMGP	cryptogram.crust	TOTAL	precip.seasonality	-0.001	0	0.021	-0.041	0.041		Climate	0.001
AMGP	wetlands	DIRECT	Elevation	0.028	0	0.012	0.007	0.053	*	Additional	0.028
AMGP	wetlands	DIRECT	Stdev.elevation	0.018	0	0.015	-0.01	0.047		Additional	0.018
AMGP	wetlands	DIRECT	Dist2Coast.km	-0.076	0	0.012	-0.101	-0.053	*	Additional	0.076
AMGP	wetlands	DIRECT	Substrate	0.127	0	0.014	0.101	0.155	*	Additional	0.127
AMGP	wetlands	DIRECT	Snowmelt.DOY	0.087	0	0.019	0.049	0.124	*	Additional	0.087
AMGP	wetlands	DIRECT	mean.annual.temp	0.151	0	0.017	0.117	0.183	*	Climate	0.151
AMGP	wetlands	DIRECT	temp.seasonality	0.215	0	0.015	0.185	0.245	*	Climate	0.215
AMGP	wetlands	DIRECT	mean.diurnal.range	-0.192	0	0.015	-0.222	-0.162	*	Climate	0.192
AMGP	wetlands	DIRECT	annual.precip	-0.106	0	0.013	-0.132	-0.081	*	Climate	0.106
AMGP	wetlands	DIRECT	precip.seasonality	-0.099	0	0.015	-0.129	-0.071	*	Climate	0.099
AMGP	wetlands	INDIRECT	Elevation	-0.011	0	0.005	-0.022	-0.001	*	Additional	0.011
AMGP	wetlands	INDIRECT	Stdev.elevation	-0.042	0	0.005	-0.054	-0.032	*	Additional	0.042
AMGP	wetlands	INDIRECT	Dist2Coast.km	-0.004	0	0.006	-0.016	0.008		Additional	0.004
AMGP	wetlands	INDIRECT	mean.annual.temp	-0.052	0	0.011	-0.074	-0.029	*	Climate	0.052
AMGP	wetlands	INDIRECT	temp.seasonality	-0.024	0	0.005	-0.034	-0.013	*	Climate	0.024
AMGP	wetlands	INDIRECT	mean.diurnal.range	0.004	0	0.001	0.002	0.007	*	Climate	0.004
AMGP	wetlands	INDIRECT	annual.precip	0.014	0	0.003	0.008	0.02	*	Climate	0.014
AMGP	wetlands	INDIRECT	precip.seasonality	-0.002	0	0.001	-0.004	0		Climate	0.002
AMGP	wetlands	TOTAL	Elevation	0.017	0	0.009	0.001	0.037	*	Additional	0.017
AMGP	wetlands	TOTAL	Stdev.elevation	-0.024	0	0.012	-0.046	0.001		Additional	0.024
AMGP	wetlands	TOTAL	Dist2Coast.km	-0.08	0	0.008	-0.096	-0.064	*	Additional	0.08
AMGP	wetlands	TOTAL	Substrate	0.127	0	0.014	0.101	0.155	*	Additional	0.127
AMGP	wetlands	TOTAL	Snowmelt.DOY	0.087	0	0.019	0.049	0.124	*	Additional	0.087
AMGP	wetlands	TOTAL	mean.annual.temp	0.099	0	0.01	0.079	0.117	*	Climate	0.099
AMGP	wetlands	TOTAL	temp.seasonality	0.192	0	0.013	0.165	0.216	*	Climate	0.192
AMGP	wetlands	TOTAL	mean.diurnal.range	-0.189	0	0.015	-0.218	-0.159	*	Climate	0.189
AMGP	wetlands	TOTAL	annual.precip	-0.093	0	0.011	-0.115	-0.07	*	Climate	0.093
AMGP	wetlands	TOTAL	precip.seasonality	-0.101	0	0.015	-0.131	-0.072	*	Climate	0.101
AMGP	barren	DIRECT	Elevation	-0.024	0	0.02	-0.063	0.016		Additional	0.024
AMGP	barren	DIRECT	Stdev.elevation	-0.009	0	0.021	-0.052	0.031		Additional	0.009
AMGP	barren	DIRECT	Dist2Coast.km	0.058	-0.001	0.017	0.025	0.091	*	Additional	0.058
AMGP	barren	DIRECT	Substrate	0.081	-0.001	0.032	0.019	0.144	*	Additional	0.081
AMGP	barren	DIRECT	Snowmelt.DOY	-0.002	0	0.028	-0.059	0.05		Additional	0.002
AMGP	barren	DIRECT	mean.annual.temp	-0.083	0	0.025	-0.134	-0.039	*	Climate	0.083
AMGP	barren	DIRECT	temp.seasonality	-0.054	0.001	0.025	-0.106	-0.009	*	Climate	0.054
AMGP	barren	DIRECT	mean.diurnal.range	-0.056	0	0.019	-0.094	-0.019	*	Climate	0.056
AMGP	barren	DIRECT	annual.precip	0.012	0	0.022	-0.028	0.06		Climate	0.012
AMGP	barren	DIRECT	precip.seasonality	-0.032	-0.001	0.026	-0.082	0.017		Climate	0.032
AMGP	barren	INDIRECT	Elevation	0.027	0	0.005	0.017	0.037	*	Additional	0.027
AMGP	barren	INDIRECT	Stdev.elevation	-0.008	0	0.006	-0.02	0.005		Additional	0.008
AMGP	barren	INDIRECT	Dist2Coast.km	-0.051	0	0.008	-0.067	-0.035	*	Additional	0.051
AMGP	barren	INDIRECT	mean.annual.temp	0.001	0	0.017	-0.03	0.035		Climate	0.001
AMGP	barren	INDIRECT	temp.seasonality	0	0	0.008	-0.014	0.016		Climate	0
AMGP	barren	INDIRECT	mean.diurnal.range	0	0	0.001	-0.003	0.002		Climate	0
AMGP	barren	INDIRECT	annual.precip	0	0	0.004	-0.009	0.008		Climate	0
AMGP	barren	INDIRECT	precip.seasonality	0	0	0.001	-0.001	0.002		Climate	0
AMGP	barren	TOTAL	Elevation	0.003	0	0.018	-0.031	0.039		Additional	0.003
AMGP	barren	TOTAL	Stdev.elevation	-0.017	0	0.016	-0.05	0.014		Additional	0.017
AMGP	barren	TOTAL	Dist2Coast.km	0.007	0	0.012	-0.017	0.031		Additional	0.007
AMGP	barren	TOTAL	Substrate	0.081	-0.001	0.032	0.019	0.144	*	Additional	0.081
AMGP	barren	TOTAL	Snowmelt.DOY	-0.002	0	0.028	-0.059	0.05		Additional	0.002
AMGP	barren	TOTAL	mean.annual.temp	-0.082	0	0.01	-0.104	-0.064	*	Climate	0.082
AMGP	barren	TOTAL	temp.seasonality	-0.054	0.001	0.02	-0.095	-0.016	*	Climate	0.054
AMGP	barren	TOTAL	mean.diurnal.range	-0.056	0	0.019	-0.094	-0.02	*	Climate	0.056
AMGP	barren	TOTAL	annual.precip	0.012	0	0.02	-0.024	0.055		Climate	0.012
AMGP	barren	TOTAL	precip.seasonality	-0.032	-0.001	0.026	-0.082	0.017		Climate	0.032
AMGP	Snowmelt.DOY	DIRECT	Elevation	-0.079	0	0.014	-0.112	-0.055	*	Additional	0.079
AMGP	Snowmelt.DOY	DIRECT	Stdev.elevation	-0.065	0	0.013	-0.091	-0.039	*	Additional	0.065
AMGP	Snowmelt.DOY	DIRECT	Dist2Coast.km	0.037	0	0.011	0.016	0.06	*	Additional	0.037
AMGP	Snowmelt.DOY	DIRECT	mean.annual.temp	-0.598	0.001	0.013	-0.624	-0.575	*	Climate	0.598
AMGP	Snowmelt.DOY	DIRECT	temp.seasonality	-0.272	0.001	0.012	-0.298	-0.25	*	Climate	0.272
AMGP	Snowmelt.DOY	DIRECT	mean.diurnal.range	0.045	0	0.01	0.026	0.065	*	Climate	0.045
AMGP	Snowmelt.DOY	DIRECT	annual.precip	0.156	0	0.011	0.134	0.178	*	Climate	0.156
AMGP	Snowmelt.DOY	DIRECT	precip.seasonality	-0.019	0	0.011	-0.041	0.003		Climate	0.019
AMGP	Snowmelt.DOY	INDIRECT	Elevation	0.128	0	0.009	0.111	0.145	*	Additional	0.128
AMGP	Snowmelt.DOY	INDIRECT	Stdev.elevation	0.022	0	0.009	0.004	0.041	*	Additional	0.022
AMGP	Snowmelt.DOY	INDIRECT	Dist2Coast.km	-0.178	0.001	0.008	-0.194	-0.164	*	Additional	0.178
AMGP	Snowmelt.DOY	TOTAL	Elevation	0.048	0	0.016	0.016	0.078	*	Additional	0.048
AMGP	Snowmelt.DOY	TOTAL	Stdev.elevation	-0.043	0	0.016	-0.074	-0.013	*	Additional	0.043
AMGP	Snowmelt.DOY	TOTAL	Dist2Coast.km	-0.141	0	0.011	-0.163	-0.12	*	Additional	0.141
AMGP	Snowmelt.DOY	TOTAL	mean.annual.temp	-0.598	0.001	0.013	-0.624	-0.575	*	Climate	0.598
AMGP	Snowmelt.DOY	TOTAL	temp.seasonality	-0.272	0.001	0.012	-0.298	-0.25	*	Climate	0.272
AMGP	Snowmelt.DOY	TOTAL	mean.diurnal.range	0.045	0	0.01	0.026	0.065	*	Climate	0.045
AMGP	Snowmelt.DOY	TOTAL	annual.precip	0.156	0	0.011	0.134	0.178	*	Climate	0.156
AMGP	Snowmelt.DOY	TOTAL	precip.seasonality	-0.019	0	0.011	-0.041	0.003		Climate	0.019
AMGP	mean.annual.temp	DIRECT	Elevation	-0.241	0	0.015	-0.27	-0.211	*	Additional	0.241
AMGP	mean.annual.temp	DIRECT	Stdev.elevation	-0.021	0	0.022	-0.066	0.02		Additional	0.021
AMGP	mean.annual.temp	DIRECT	Dist2Coast.km	0.299	0	0.014	0.271	0.328	*	Additional	0.299
AMGP	mean.annual.temp	TOTAL	Elevation	-0.241	0	0.015	-0.27	-0.211	*	Additional	0.241
AMGP	mean.annual.temp	TOTAL	Stdev.elevation	-0.021	0	0.022	-0.066	0.02		Additional	0.021
AMGP	mean.annual.temp	TOTAL	Dist2Coast.km	0.299	0	0.014	0.271	0.328	*	Additional	0.299
AMGP	temp.seasonality	DIRECT	Elevation	-0.072	0	0.02	-0.111	-0.035	*	Additional	0.072
AMGP	temp.seasonality	DIRECT	Stdev.elevation	0.02	-0.001	0.019	-0.015	0.059		Additional	0.02
AMGP	temp.seasonality	DIRECT	Dist2Coast.km	0.261	0	0.018	0.225	0.296	*	Additional	0.261
AMGP	temp.seasonality	TOTAL	Elevation	-0.072	0	0.02	-0.111	-0.035	*	Additional	0.072
AMGP	temp.seasonality	TOTAL	Stdev.elevation	0.02	-0.001	0.019	-0.015	0.059		Additional	0.02
AMGP	temp.seasonality	TOTAL	Dist2Coast.km	0.261	0	0.018	0.225	0.296	*	Additional	0.261
AMGP	mean.diurnal.range	DIRECT	Elevation	-0.156	0	0.015	-0.185	-0.126	*	Additional	0.156
AMGP	mean.diurnal.range	DIRECT	Stdev.elevation	0.102	0	0.02	0.063	0.141	*	Additional	0.102
AMGP	mean.diurnal.range	DIRECT	Dist2Coast.km	0.375	0	0.019	0.336	0.412	*	Additional	0.375
AMGP	mean.diurnal.range	TOTAL	Elevation	-0.156	0	0.015	-0.185	-0.126	*	Additional	0.156
AMGP	mean.diurnal.range	TOTAL	Stdev.elevation	0.102	0	0.02	0.063	0.141	*	Additional	0.102
AMGP	mean.diurnal.range	TOTAL	Dist2Coast.km	0.375	0	0.019	0.336	0.412	*	Additional	0.375
AMGP	annual.precip	DIRECT	Elevation	-0.174	0	0.014	-0.2	-0.144	*	Additional	0.174
AMGP	annual.precip	DIRECT	Stdev.elevation	0.078	0	0.015	0.049	0.106	*	Additional	0.078
AMGP	annual.precip	DIRECT	Dist2Coast.km	0.333	0	0.013	0.308	0.357	*	Additional	0.333
AMGP	annual.precip	TOTAL	Elevation	-0.174	0	0.014	-0.2	-0.144	*	Additional	0.174
AMGP	annual.precip	TOTAL	Stdev.elevation	0.078	0	0.015	0.049	0.106	*	Additional	0.078
AMGP	annual.precip	TOTAL	Dist2Coast.km	0.333	0	0.013	0.308	0.357	*	Additional	0.333
AMGP	precip.seasonality	DIRECT	Elevation	0.119	0	0.018	0.084	0.154	*	Additional	0.119
AMGP	precip.seasonality	DIRECT	Stdev.elevation	0.115	0	0.021	0.075	0.156	*	Additional	0.115
AMGP	precip.seasonality	DIRECT	Dist2Coast.km	-0.15	0	0.019	-0.188	-0.114	*	Additional	0.15
AMGP	precip.seasonality	TOTAL	Elevation	0.119	0	0.018	0.084	0.154	*	Additional	0.119
AMGP	precip.seasonality	TOTAL	Stdev.elevation	0.115	0	0.021	0.075	0.156	*	Additional	0.115
AMGP	precip.seasonality	TOTAL	Dist2Coast.km	-0.15	0	0.019	-0.188	-0.114	*	Additional	0.15
BASA	presence	DIRECT	Elevation	0.004	-0.001	0.012	-0.019	0.03		Additional	0.004
BASA	presence	DIRECT	Stdev.elevation	0.03	0.001	0.008	0.012	0.044	*	Additional	0.03
BASA	presence	DIRECT	Dist2Coast.km	-0.055	-0.005	0.026	-0.103	-0.006	*	Additional	0.055
BASA	presence	DIRECT	Substrate	0.057	-0.001	0.013	0.033	0.085	*	Additional	0.057
BASA	presence	DIRECT	tussock.gram	0.023	0	0.015	-0.01	0.051		Additional	0.023
BASA	presence	DIRECT	wet.sedge	-0.004	-0.001	0.016	-0.038	0.024		Additional	0.004
BASA	presence	DIRECT	nontussock.gram	0.029	-0.002	0.013	0.002	0.053	*	Additional	0.029
BASA	presence	DIRECT	dry.gram.dwarf.shrub	-0.033	0.002	0.02	-0.076	0.001		Additional	0.033
BASA	presence	DIRECT	low.shrub	-0.003	-0.007	0.024	-0.052	0.03		Additional	0.003
BASA	presence	DIRECT	high.shrub	0.018	0.001	0.011	-0.009	0.038		Additional	0.018
BASA	presence	DIRECT	dwarf.shrub	0.021	0	0.013	-0.006	0.045		Additional	0.021
BASA	presence	DIRECT	sparse.veg.bedrock	0.016	-0.003	0.014	-0.013	0.039		Additional	0.016
BASA	presence	DIRECT	sparse.veg.till	0.016	-0.001	0.011	-0.008	0.037		Additional	0.016
BASA	presence	DIRECT	cryptogram.crust	0.039	0.001	0.008	0.022	0.053	*	Additional	0.039
BASA	presence	DIRECT	wetlands	0.001	-0.009	0.029	-0.066	0.034		Additional	0.001
BASA	presence	DIRECT	barren	-0.056	-0.007	0.039	-0.15	-0.009	*	Additional	0.056
BASA	presence	DIRECT	Snowmelt.DOY	0.065	0.002	0.016	0.033	0.095	*	Additional	0.065
BASA	presence	DIRECT	mean.annual.temp	0.036	0.002	0.016	0.004	0.066	*	Climate	0.036
BASA	presence	DIRECT	temp.seasonality	0.03	0.002	0.016	-0.005	0.06		Climate	0.03
BASA	presence	DIRECT	mean.diurnal.range	0.047	0.001	0.017	0.013	0.081	*	Climate	0.047
BASA	presence	DIRECT	annual.precip	-0.024	-0.001	0.02	-0.062	0.015		Climate	0.024
BASA	presence	DIRECT	precip.seasonality	-0.002	-0.002	0.013	-0.025	0.026		Climate	0.002
BASA	presence	INDIRECT	Elevation	-0.012	0	0.004	-0.02	-0.003	*	Additional	0.012
BASA	presence	INDIRECT	Stdev.elevation	0	-0.001	0.006	-0.01	0.011		Additional	0
BASA	presence	INDIRECT	Dist2Coast.km	0.019	0.002	0.008	0.002	0.033	*	Additional	0.019
BASA	presence	INDIRECT	Substrate	-0.015	-0.001	0.006	-0.028	-0.004	*	Additional	0.015
BASA	presence	INDIRECT	Snowmelt.DOY	-0.008	0	0.006	-0.019	0.003		Additional	0.008
BASA	presence	INDIRECT	mean.annual.temp	-0.052	-0.002	0.012	-0.073	-0.028	*	Climate	0.052
BASA	presence	INDIRECT	temp.seasonality	-0.032	-0.002	0.009	-0.051	-0.014	*	Climate	0.032
BASA	presence	INDIRECT	mean.diurnal.range	0.01	0.001	0.007	-0.002	0.025		Climate	0.01
BASA	presence	INDIRECT	annual.precip	0.019	0.002	0.006	0.007	0.029	*	Climate	0.019
BASA	presence	INDIRECT	precip.seasonality	0.004	0.001	0.005	-0.006	0.014		Climate	0.004
BASA	presence	TOTAL	Elevation	-0.008	-0.001	0.012	-0.031	0.017		Additional	0.008
BASA	presence	TOTAL	Stdev.elevation	0.03	-0.001	0.008	0.012	0.046	*	Additional	0.03
BASA	presence	TOTAL	Dist2Coast.km	-0.036	-0.003	0.022	-0.08	0.003		Additional	0.036
BASA	presence	TOTAL	Substrate	0.042	-0.001	0.012	0.021	0.069	*	Additional	0.042
BASA	presence	TOTAL	tussock.gram	0.023	0	0.015	-0.01	0.051		Additional	0.023
BASA	presence	TOTAL	wet.sedge	-0.004	-0.001	0.016	-0.038	0.024		Additional	0.004
BASA	presence	TOTAL	nontussock.gram	0.029	-0.002	0.013	0.002	0.053	*	Additional	0.029
BASA	presence	TOTAL	dry.gram.dwarf.shrub	-0.033	0.002	0.02	-0.076	0.001		Additional	0.033
BASA	presence	TOTAL	low.shrub	-0.003	-0.007	0.024	-0.052	0.03		Additional	0.003
BASA	presence	TOTAL	high.shrub	0.018	0.001	0.011	-0.009	0.038		Additional	0.018
BASA	presence	TOTAL	dwarf.shrub	0.021	0	0.013	-0.006	0.045		Additional	0.021
BASA	presence	TOTAL	sparse.veg.bedrock	0.016	-0.003	0.014	-0.013	0.039		Additional	0.016
BASA	presence	TOTAL	sparse.veg.till	0.016	-0.001	0.011	-0.008	0.037		Additional	0.016
BASA	presence	TOTAL	cryptogram.crust	0.039	0.001	0.008	0.022	0.053	*	Additional	0.039
BASA	presence	TOTAL	wetlands	0.001	-0.009	0.029	-0.066	0.034		Additional	0.001
BASA	presence	TOTAL	barren	-0.056	-0.007	0.039	-0.15	-0.009	*	Additional	0.056
BASA	presence	TOTAL	Snowmelt.DOY	0.057	0.002	0.015	0.027	0.085	*	Additional	0.057
BASA	presence	TOTAL	mean.annual.temp	-0.015	0	0.011	-0.039	0.006		Climate	0.015
BASA	presence	TOTAL	temp.seasonality	-0.002	0	0.015	-0.035	0.026		Climate	0.002
BASA	presence	TOTAL	mean.diurnal.range	0.057	0.002	0.018	0.023	0.092	*	Climate	0.057
BASA	presence	TOTAL	annual.precip	-0.005	0	0.019	-0.043	0.031		Climate	0.005
BASA	presence	TOTAL	precip.seasonality	0.002	-0.001	0.012	-0.021	0.028		Climate	0.002
BASA	tussock.gram	DIRECT	Elevation	0.048	0	0.023	0.003	0.095	*	Additional	0.048
BASA	tussock.gram	DIRECT	Stdev.elevation	0.007	0	0.024	-0.039	0.055		Additional	0.007
BASA	tussock.gram	DIRECT	Dist2Coast.km	0.102	-0.001	0.025	0.053	0.151	*	Additional	0.102
BASA	tussock.gram	DIRECT	Substrate	-0.016	0	0.017	-0.05	0.017		Additional	0.016
BASA	tussock.gram	DIRECT	Snowmelt.DOY	-0.129	0.001	0.022	-0.173	-0.088	*	Additional	0.129
BASA	tussock.gram	DIRECT	mean.annual.temp	-0.108	0	0.022	-0.153	-0.067	*	Climate	0.108
BASA	tussock.gram	DIRECT	temp.seasonality	-0.094	0	0.021	-0.136	-0.052	*	Climate	0.094
BASA	tussock.gram	DIRECT	mean.diurnal.range	0.059	0	0.021	0.018	0.1	*	Climate	0.059
BASA	tussock.gram	DIRECT	annual.precip	0.057	0	0.019	0.019	0.093	*	Climate	0.057
BASA	tussock.gram	DIRECT	precip.seasonality	0.005	0	0.021	-0.038	0.047		Climate	0.005
BASA	tussock.gram	INDIRECT	Elevation	0.003	0	0.004	-0.005	0.012		Additional	0.003
BASA	tussock.gram	INDIRECT	Stdev.elevation	0.017	0	0.004	0.009	0.026	*	Additional	0.017
BASA	tussock.gram	INDIRECT	Dist2Coast.km	0.006	0	0.009	-0.011	0.023		Additional	0.006
BASA	tussock.gram	INDIRECT	mean.annual.temp	0.079	-0.001	0.013	0.054	0.105	*	Climate	0.079
BASA	tussock.gram	INDIRECT	temp.seasonality	0.035	0	0.006	0.023	0.047	*	Climate	0.035
BASA	tussock.gram	INDIRECT	mean.diurnal.range	-0.006	0	0.002	-0.01	-0.003	*	Climate	0.006
BASA	tussock.gram	INDIRECT	annual.precip	-0.023	0	0.004	-0.032	-0.015	*	Climate	0.023
BASA	tussock.gram	INDIRECT	precip.seasonality	0.001	0	0.001	-0.002	0.004		Climate	0.001
BASA	tussock.gram	TOTAL	Elevation	0.051	0	0.022	0.008	0.096	*	Additional	0.051
BASA	tussock.gram	TOTAL	Stdev.elevation	0.024	0	0.023	-0.02	0.07		Additional	0.024
BASA	tussock.gram	TOTAL	Dist2Coast.km	0.108	-0.001	0.022	0.066	0.153	*	Additional	0.108
BASA	tussock.gram	TOTAL	Substrate	-0.016	0	0.017	-0.05	0.017		Additional	0.016
BASA	tussock.gram	TOTAL	Snowmelt.DOY	-0.129	0.001	0.022	-0.173	-0.088	*	Additional	0.129
BASA	tussock.gram	TOTAL	mean.annual.temp	-0.029	0	0.012	-0.053	-0.007	*	Climate	0.029
BASA	tussock.gram	TOTAL	temp.seasonality	-0.059	0	0.018	-0.094	-0.024	*	Climate	0.059
BASA	tussock.gram	TOTAL	mean.diurnal.range	0.053	0	0.021	0.013	0.094	*	Climate	0.053
BASA	tussock.gram	TOTAL	annual.precip	0.034	0	0.018	-0.002	0.068		Climate	0.034
BASA	tussock.gram	TOTAL	precip.seasonality	0.006	0	0.021	-0.037	0.048		Climate	0.006
BASA	wet.sedge	DIRECT	Elevation	0.004	0	0.021	-0.036	0.048		Additional	0.004
BASA	wet.sedge	DIRECT	Stdev.elevation	-0.042	0	0.021	-0.083	0		Additional	0.042
BASA	wet.sedge	DIRECT	Dist2Coast.km	-0.078	0.001	0.019	-0.115	-0.043	*	Additional	0.078
BASA	wet.sedge	DIRECT	Substrate	0.038	0	0.018	0.002	0.071	*	Additional	0.038
BASA	wet.sedge	DIRECT	Snowmelt.DOY	0.083	0	0.021	0.04	0.124	*	Additional	0.083
BASA	wet.sedge	DIRECT	mean.annual.temp	0.046	0	0.021	0.006	0.086	*	Climate	0.046
BASA	wet.sedge	DIRECT	temp.seasonality	-0.042	-0.001	0.024	-0.088	0.005		Climate	0.042
BASA	wet.sedge	DIRECT	mean.diurnal.range	0.097	0	0.019	0.059	0.133	*	Climate	0.097
BASA	wet.sedge	DIRECT	annual.precip	0.032	0	0.02	-0.007	0.069		Climate	0.032
BASA	wet.sedge	DIRECT	precip.seasonality	0.047	0	0.02	0.006	0.087	*	Climate	0.047
BASA	wet.sedge	INDIRECT	Elevation	-0.016	0	0.005	-0.026	-0.006	*	Additional	0.016
BASA	wet.sedge	INDIRECT	Stdev.elevation	0.012	0	0.005	0.003	0.022	*	Additional	0.012
BASA	wet.sedge	INDIRECT	Dist2Coast.km	0.028	0	0.01	0.009	0.047	*	Additional	0.028
BASA	wet.sedge	INDIRECT	mean.annual.temp	-0.05	0	0.013	-0.076	-0.025	*	Climate	0.05
BASA	wet.sedge	INDIRECT	temp.seasonality	-0.022	0	0.006	-0.034	-0.011	*	Climate	0.022
BASA	wet.sedge	INDIRECT	mean.diurnal.range	0.004	0	0.001	0.002	0.007	*	Climate	0.004
BASA	wet.sedge	INDIRECT	annual.precip	0.015	0	0.004	0.007	0.022	*	Climate	0.015
BASA	wet.sedge	INDIRECT	precip.seasonality	-0.001	0	0.001	-0.003	0.001		Climate	0.001
BASA	wet.sedge	TOTAL	Elevation	-0.012	0	0.02	-0.049	0.03		Additional	0.012
BASA	wet.sedge	TOTAL	Stdev.elevation	-0.029	0	0.019	-0.068	0.008		Additional	0.029
BASA	wet.sedge	TOTAL	Dist2Coast.km	-0.05	0	0.014	-0.078	-0.023	*	Additional	0.05
BASA	wet.sedge	TOTAL	Substrate	0.038	0	0.018	0.002	0.071	*	Additional	0.038
BASA	wet.sedge	TOTAL	Snowmelt.DOY	0.083	0	0.021	0.04	0.124	*	Additional	0.083
BASA	wet.sedge	TOTAL	mean.annual.temp	-0.004	0	0.012	-0.027	0.019		Climate	0.004
BASA	wet.sedge	TOTAL	temp.seasonality	-0.064	0	0.021	-0.104	-0.023	*	Climate	0.064
BASA	wet.sedge	TOTAL	mean.diurnal.range	0.101	0	0.019	0.063	0.137	*	Climate	0.101
BASA	wet.sedge	TOTAL	annual.precip	0.046	0	0.019	0.008	0.083	*	Climate	0.046
BASA	wet.sedge	TOTAL	precip.seasonality	0.047	0	0.02	0.006	0.086	*	Climate	0.047
BASA	nontussock.gram	DIRECT	Elevation	0.004	0	0.024	-0.042	0.052		Additional	0.004
BASA	nontussock.gram	DIRECT	Stdev.elevation	0.01	0	0.021	-0.032	0.051		Additional	0.01
BASA	nontussock.gram	DIRECT	Dist2Coast.km	0.016	0	0.025	-0.031	0.065		Additional	0.016
BASA	nontussock.gram	DIRECT	Substrate	-0.147	0	0.023	-0.192	-0.103	*	Additional	0.147
BASA	nontussock.gram	DIRECT	Snowmelt.DOY	0.085	0	0.017	0.049	0.117	*	Additional	0.085
BASA	nontussock.gram	DIRECT	mean.annual.temp	0.083	0	0.018	0.048	0.117	*	Climate	0.083
BASA	nontussock.gram	DIRECT	temp.seasonality	0.026	0	0.02	-0.014	0.066		Climate	0.026
BASA	nontussock.gram	DIRECT	mean.diurnal.range	0.064	0	0.018	0.027	0.1	*	Climate	0.064
BASA	nontussock.gram	DIRECT	annual.precip	-0.058	0	0.02	-0.1	-0.02	*	Climate	0.058
BASA	nontussock.gram	DIRECT	precip.seasonality	0.031	0	0.019	-0.007	0.068		Climate	0.031
BASA	nontussock.gram	INDIRECT	Elevation	-0.011	0	0.005	-0.02	-0.002	*	Additional	0.011
BASA	nontussock.gram	INDIRECT	Stdev.elevation	0.001	0	0.005	-0.009	0.009		Additional	0.001
BASA	nontussock.gram	INDIRECT	Dist2Coast.km	0.017	0	0.01	-0.002	0.036		Additional	0.017
BASA	nontussock.gram	INDIRECT	mean.annual.temp	-0.052	0	0.011	-0.072	-0.03	*	Climate	0.052
BASA	nontussock.gram	INDIRECT	temp.seasonality	-0.023	0	0.005	-0.032	-0.013	*	Climate	0.023
BASA	nontussock.gram	INDIRECT	mean.diurnal.range	0.004	0	0.001	0.002	0.006	*	Climate	0.004
BASA	nontussock.gram	INDIRECT	annual.precip	0.015	0	0.003	0.009	0.021	*	Climate	0.015
BASA	nontussock.gram	INDIRECT	precip.seasonality	-0.001	0	0.001	-0.003	0.001		Climate	0.001
BASA	nontussock.gram	TOTAL	Elevation	-0.007	0	0.022	-0.05	0.038		Additional	0.007
BASA	nontussock.gram	TOTAL	Stdev.elevation	0.011	0	0.02	-0.03	0.05		Additional	0.011
BASA	nontussock.gram	TOTAL	Dist2Coast.km	0.033	0	0.022	-0.007	0.076		Additional	0.033
BASA	nontussock.gram	TOTAL	Substrate	-0.147	0	0.023	-0.192	-0.103	*	Additional	0.147
BASA	nontussock.gram	TOTAL	Snowmelt.DOY	0.085	0	0.017	0.049	0.117	*	Additional	0.085
BASA	nontussock.gram	TOTAL	mean.annual.temp	0.032	0	0.011	0.01	0.053	*	Climate	0.032
BASA	nontussock.gram	TOTAL	temp.seasonality	0.004	0	0.018	-0.032	0.039		Climate	0.004
BASA	nontussock.gram	TOTAL	mean.diurnal.range	0.068	0	0.018	0.032	0.104	*	Climate	0.068
BASA	nontussock.gram	TOTAL	annual.precip	-0.043	0	0.019	-0.083	-0.007	*	Climate	0.043
BASA	nontussock.gram	TOTAL	precip.seasonality	0.03	0	0.019	-0.008	0.067		Climate	0.03
BASA	dry.gram.dwarf.shrub	DIRECT	Elevation	0.05	0	0.016	0.018	0.082	*	Additional	0.05
BASA	dry.gram.dwarf.shrub	DIRECT	Stdev.elevation	0.01	0	0.016	-0.021	0.04		Additional	0.01
BASA	dry.gram.dwarf.shrub	DIRECT	Dist2Coast.km	-0.008	0	0.023	-0.054	0.036		Additional	0.008
BASA	dry.gram.dwarf.shrub	DIRECT	Substrate	-0.012	0	0.014	-0.04	0.016		Additional	0.012
BASA	dry.gram.dwarf.shrub	DIRECT	Snowmelt.DOY	0.049	0	0.015	0.019	0.077	*	Additional	0.049
BASA	dry.gram.dwarf.shrub	DIRECT	mean.annual.temp	0.174	0	0.016	0.143	0.205	*	Climate	0.174
BASA	dry.gram.dwarf.shrub	DIRECT	temp.seasonality	0.183	0	0.017	0.149	0.214	*	Climate	0.183
BASA	dry.gram.dwarf.shrub	DIRECT	mean.diurnal.range	-0.053	0	0.016	-0.085	-0.021	*	Climate	0.053
BASA	dry.gram.dwarf.shrub	DIRECT	annual.precip	-0.078	0	0.016	-0.11	-0.046	*	Climate	0.078
BASA	dry.gram.dwarf.shrub	DIRECT	precip.seasonality	0.054	0	0.017	0.022	0.087	*	Climate	0.054
BASA	dry.gram.dwarf.shrub	INDIRECT	Elevation	-0.023	0	0.004	-0.032	-0.014	*	Additional	0.023
BASA	dry.gram.dwarf.shrub	INDIRECT	Stdev.elevation	-0.008	0	0.005	-0.016	0.002		Additional	0.008
BASA	dry.gram.dwarf.shrub	INDIRECT	Dist2Coast.km	0.038	0	0.007	0.023	0.052	*	Additional	0.038
BASA	dry.gram.dwarf.shrub	INDIRECT	mean.annual.temp	-0.03	0	0.009	-0.047	-0.011	*	Climate	0.03
BASA	dry.gram.dwarf.shrub	INDIRECT	temp.seasonality	-0.013	0	0.004	-0.021	-0.005	*	Climate	0.013
BASA	dry.gram.dwarf.shrub	INDIRECT	mean.diurnal.range	0.002	0	0.001	0.001	0.004	*	Climate	0.002
BASA	dry.gram.dwarf.shrub	INDIRECT	annual.precip	0.009	0	0.003	0.003	0.014	*	Climate	0.009
BASA	dry.gram.dwarf.shrub	INDIRECT	precip.seasonality	0	0	0.001	-0.002	0.001		Climate	0
BASA	dry.gram.dwarf.shrub	TOTAL	Elevation	0.027	0	0.017	-0.006	0.06		Additional	0.027
BASA	dry.gram.dwarf.shrub	TOTAL	Stdev.elevation	0.002	0	0.015	-0.028	0.032		Additional	0.002
BASA	dry.gram.dwarf.shrub	TOTAL	Dist2Coast.km	0.03	0	0.021	-0.011	0.069		Additional	0.03
BASA	dry.gram.dwarf.shrub	TOTAL	Substrate	-0.012	0	0.014	-0.04	0.016		Additional	0.012
BASA	dry.gram.dwarf.shrub	TOTAL	Snowmelt.DOY	0.049	0	0.015	0.019	0.077	*	Additional	0.049
BASA	dry.gram.dwarf.shrub	TOTAL	mean.annual.temp	0.144	0	0.01	0.125	0.166	*	Climate	0.144
BASA	dry.gram.dwarf.shrub	TOTAL	temp.seasonality	0.17	0	0.015	0.14	0.199	*	Climate	0.17
BASA	dry.gram.dwarf.shrub	TOTAL	mean.diurnal.range	-0.05	0	0.016	-0.082	-0.019	*	Climate	0.05
BASA	dry.gram.dwarf.shrub	TOTAL	annual.precip	-0.069	0	0.015	-0.1	-0.039	*	Climate	0.069
BASA	dry.gram.dwarf.shrub	TOTAL	precip.seasonality	0.054	0	0.017	0.022	0.086	*	Climate	0.054
BASA	low.shrub	DIRECT	Elevation	-0.044	0	0.014	-0.073	-0.017	*	Additional	0.044
BASA	low.shrub	DIRECT	Stdev.elevation	0.183	-0.001	0.022	0.142	0.23	*	Additional	0.183
BASA	low.shrub	DIRECT	Dist2Coast.km	-0.081	0.001	0.016	-0.113	-0.05	*	Additional	0.081
BASA	low.shrub	DIRECT	Substrate	-0.024	0.001	0.016	-0.059	0.006		Additional	0.024
BASA	low.shrub	DIRECT	Snowmelt.DOY	-0.116	0	0.014	-0.144	-0.089	*	Additional	0.116
BASA	low.shrub	DIRECT	mean.annual.temp	0.079	0	0.015	0.049	0.109	*	Climate	0.079
BASA	low.shrub	DIRECT	temp.seasonality	0.009	0.001	0.02	-0.032	0.047		Climate	0.009
BASA	low.shrub	DIRECT	mean.diurnal.range	0.095	-0.001	0.019	0.059	0.134	*	Climate	0.095
BASA	low.shrub	DIRECT	annual.precip	-0.109	0	0.015	-0.138	-0.08	*	Climate	0.109
BASA	low.shrub	DIRECT	precip.seasonality	0.022	0	0.014	-0.006	0.051		Climate	0.022
BASA	low.shrub	INDIRECT	Elevation	-0.023	0	0.005	-0.033	-0.013	*	Additional	0.023
BASA	low.shrub	INDIRECT	Stdev.elevation	0.007	0	0.006	-0.004	0.02		Additional	0.007
BASA	low.shrub	INDIRECT	Dist2Coast.km	0.042	0	0.008	0.028	0.058	*	Additional	0.042
BASA	low.shrub	INDIRECT	mean.annual.temp	0.071	0	0.009	0.055	0.088	*	Climate	0.071
BASA	low.shrub	INDIRECT	temp.seasonality	0.031	0	0.004	0.024	0.039	*	Climate	0.031
BASA	low.shrub	INDIRECT	mean.diurnal.range	-0.005	0	0.001	-0.008	-0.003	*	Climate	0.005
BASA	low.shrub	INDIRECT	annual.precip	-0.02	0	0.003	-0.026	-0.016	*	Climate	0.02
BASA	low.shrub	INDIRECT	precip.seasonality	0.001	0	0.001	-0.001	0.003		Climate	0.001
BASA	low.shrub	TOTAL	Elevation	-0.067	0.001	0.014	-0.095	-0.041	*	Additional	0.067
BASA	low.shrub	TOTAL	Stdev.elevation	0.191	-0.001	0.023	0.148	0.242	*	Additional	0.191
BASA	low.shrub	TOTAL	Dist2Coast.km	-0.039	0	0.013	-0.064	-0.014	*	Additional	0.039
BASA	low.shrub	TOTAL	Substrate	-0.024	0.001	0.016	-0.059	0.006		Additional	0.024
BASA	low.shrub	TOTAL	Snowmelt.DOY	-0.116	0	0.014	-0.144	-0.089	*	Additional	0.116
BASA	low.shrub	TOTAL	mean.annual.temp	0.149	0	0.01	0.131	0.169	*	Climate	0.149
BASA	low.shrub	TOTAL	temp.seasonality	0.04	0.001	0.018	0.004	0.074	*	Climate	0.04
BASA	low.shrub	TOTAL	mean.diurnal.range	0.09	-0.001	0.019	0.054	0.129	*	Climate	0.09
BASA	low.shrub	TOTAL	annual.precip	-0.13	0	0.014	-0.157	-0.103	*	Climate	0.13
BASA	low.shrub	TOTAL	precip.seasonality	0.023	0	0.014	-0.005	0.051		Climate	0.023
BASA	high.shrub	DIRECT	Elevation	-0.035	0	0.012	-0.058	-0.011	*	Additional	0.035
BASA	high.shrub	DIRECT	Stdev.elevation	0.007	0	0.015	-0.021	0.038		Additional	0.007
BASA	high.shrub	DIRECT	Dist2Coast.km	-0.142	0	0.015	-0.173	-0.114	*	Additional	0.142
BASA	high.shrub	DIRECT	Substrate	-0.098	0	0.012	-0.122	-0.074	*	Additional	0.098
BASA	high.shrub	DIRECT	Snowmelt.DOY	-0.109	0.001	0.018	-0.144	-0.074	*	Additional	0.109
BASA	high.shrub	DIRECT	mean.annual.temp	-0.039	0	0.017	-0.071	-0.006	*	Climate	0.039
BASA	high.shrub	DIRECT	temp.seasonality	-0.053	0	0.017	-0.085	-0.019	*	Climate	0.053
BASA	high.shrub	DIRECT	mean.diurnal.range	0.084	0	0.017	0.049	0.117	*	Climate	0.084
BASA	high.shrub	DIRECT	annual.precip	0.002	0	0.015	-0.029	0.03		Climate	0.002
BASA	high.shrub	DIRECT	precip.seasonality	-0.124	0.001	0.022	-0.166	-0.081	*	Climate	0.124
BASA	high.shrub	INDIRECT	Elevation	-0.024	0	0.004	-0.034	-0.016	*	Additional	0.024
BASA	high.shrub	INDIRECT	Stdev.elevation	-0.001	0	0.005	-0.01	0.008		Additional	0.001
BASA	high.shrub	INDIRECT	Dist2Coast.km	0.044	0	0.008	0.029	0.061	*	Additional	0.044
BASA	high.shrub	INDIRECT	mean.annual.temp	0.067	0	0.011	0.045	0.088	*	Climate	0.067
BASA	high.shrub	INDIRECT	temp.seasonality	0.029	0	0.005	0.02	0.039	*	Climate	0.029
BASA	high.shrub	INDIRECT	mean.diurnal.range	-0.005	0	0.001	-0.008	-0.003	*	Climate	0.005
BASA	high.shrub	INDIRECT	annual.precip	-0.019	0	0.003	-0.026	-0.013	*	Climate	0.019
BASA	high.shrub	INDIRECT	precip.seasonality	0.001	0	0.001	-0.001	0.003		Climate	0.001
BASA	high.shrub	TOTAL	Elevation	-0.059	0	0.01	-0.08	-0.039	*	Additional	0.059
BASA	high.shrub	TOTAL	Stdev.elevation	0.006	0	0.013	-0.018	0.033		Additional	0.006
BASA	high.shrub	TOTAL	Dist2Coast.km	-0.098	0	0.01	-0.118	-0.078	*	Additional	0.098
BASA	high.shrub	TOTAL	Substrate	-0.098	0	0.012	-0.122	-0.074	*	Additional	0.098
BASA	high.shrub	TOTAL	Snowmelt.DOY	-0.109	0.001	0.018	-0.144	-0.074	*	Additional	0.109
BASA	high.shrub	TOTAL	mean.annual.temp	0.028	0	0.009	0.011	0.047	*	Climate	0.028
BASA	high.shrub	TOTAL	temp.seasonality	-0.024	0	0.014	-0.05	0.004		Climate	0.024
BASA	high.shrub	TOTAL	mean.diurnal.range	0.079	0	0.017	0.045	0.111	*	Climate	0.079
BASA	high.shrub	TOTAL	annual.precip	-0.017	0	0.015	-0.048	0.012		Climate	0.017
BASA	high.shrub	TOTAL	precip.seasonality	-0.124	0.001	0.022	-0.166	-0.081	*	Climate	0.124
BASA	dwarf.shrub	DIRECT	Elevation	-0.095	0.001	0.021	-0.135	-0.055	*	Additional	0.095
BASA	dwarf.shrub	DIRECT	Stdev.elevation	0.042	-0.001	0.02	0.006	0.085	*	Additional	0.042
BASA	dwarf.shrub	DIRECT	Dist2Coast.km	0.07	-0.001	0.02	0.031	0.11	*	Additional	0.07
BASA	dwarf.shrub	DIRECT	Substrate	-0.147	0	0.018	-0.182	-0.113	*	Additional	0.147
BASA	dwarf.shrub	DIRECT	Snowmelt.DOY	0.14	0	0.017	0.107	0.174	*	Additional	0.14
BASA	dwarf.shrub	DIRECT	mean.annual.temp	0.027	0	0.017	-0.007	0.061		Climate	0.027
BASA	dwarf.shrub	DIRECT	temp.seasonality	0.089	0	0.016	0.058	0.122	*	Climate	0.089
BASA	dwarf.shrub	DIRECT	mean.diurnal.range	-0.003	0	0.016	-0.034	0.028		Climate	0.003
BASA	dwarf.shrub	DIRECT	annual.precip	0.184	0	0.016	0.153	0.216	*	Climate	0.184
BASA	dwarf.shrub	DIRECT	precip.seasonality	0.23	0	0.019	0.192	0.268	*	Climate	0.23
BASA	dwarf.shrub	INDIRECT	Elevation	-0.005	0	0.006	-0.016	0.007		Additional	0.005
BASA	dwarf.shrub	INDIRECT	Stdev.elevation	0.036	0	0.006	0.025	0.047	*	Additional	0.036
BASA	dwarf.shrub	INDIRECT	Dist2Coast.km	0.033	0	0.009	0.014	0.05	*	Additional	0.033
BASA	dwarf.shrub	INDIRECT	mean.annual.temp	-0.086	0	0.01	-0.106	-0.065	*	Climate	0.086
BASA	dwarf.shrub	INDIRECT	temp.seasonality	-0.038	0	0.005	-0.049	-0.028	*	Climate	0.038
BASA	dwarf.shrub	INDIRECT	mean.diurnal.range	0.006	0	0.002	0.004	0.01	*	Climate	0.006
BASA	dwarf.shrub	INDIRECT	annual.precip	0.025	0	0.003	0.02	0.03	*	Climate	0.025
BASA	dwarf.shrub	INDIRECT	precip.seasonality	-0.001	0	0.001	-0.004	0.002		Climate	0.001
BASA	dwarf.shrub	TOTAL	Elevation	-0.1	0.001	0.019	-0.137	-0.062	*	Additional	0.1
BASA	dwarf.shrub	TOTAL	Stdev.elevation	0.077	-0.001	0.019	0.043	0.119	*	Additional	0.077
BASA	dwarf.shrub	TOTAL	Dist2Coast.km	0.103	-0.001	0.02	0.065	0.142	*	Additional	0.103
BASA	dwarf.shrub	TOTAL	Substrate	-0.147	0	0.018	-0.182	-0.113	*	Additional	0.147
BASA	dwarf.shrub	TOTAL	Snowmelt.DOY	0.14	0	0.017	0.107	0.174	*	Additional	0.14
BASA	dwarf.shrub	TOTAL	mean.annual.temp	-0.059	0	0.01	-0.078	-0.039	*	Climate	0.059
BASA	dwarf.shrub	TOTAL	temp.seasonality	0.052	0	0.015	0.022	0.082	*	Climate	0.052
BASA	dwarf.shrub	TOTAL	mean.diurnal.range	0.004	0	0.016	-0.027	0.034		Climate	0.004
BASA	dwarf.shrub	TOTAL	annual.precip	0.208	-0.001	0.015	0.18	0.238	*	Climate	0.208
BASA	dwarf.shrub	TOTAL	precip.seasonality	0.229	0	0.019	0.191	0.268	*	Climate	0.229
BASA	sparse.veg.bedrock	DIRECT	Elevation	0	0	0.026	-0.049	0.052		Additional	0
BASA	sparse.veg.bedrock	DIRECT	Stdev.elevation	0.004	0	0.023	-0.047	0.045		Additional	0.004
BASA	sparse.veg.bedrock	DIRECT	Dist2Coast.km	-0.058	0	0.02	-0.096	-0.019	*	Additional	0.058
BASA	sparse.veg.bedrock	DIRECT	Substrate	-0.206	-0.001	0.026	-0.252	-0.149	*	Additional	0.206
BASA	sparse.veg.bedrock	DIRECT	Snowmelt.DOY	0.115	0.001	0.025	0.057	0.155	*	Additional	0.115
BASA	sparse.veg.bedrock	DIRECT	mean.annual.temp	-0.006	0.001	0.025	-0.068	0.032		Climate	0.006
BASA	sparse.veg.bedrock	DIRECT	temp.seasonality	-0.021	0.001	0.019	-0.06	0.015		Climate	0.021
BASA	sparse.veg.bedrock	DIRECT	mean.diurnal.range	0.072	-0.001	0.016	0.042	0.105	*	Climate	0.072
BASA	sparse.veg.bedrock	DIRECT	annual.precip	0.083	-0.001	0.024	0.046	0.147	*	Climate	0.083
BASA	sparse.veg.bedrock	DIRECT	precip.seasonality	0.092	0	0.023	0.047	0.138	*	Climate	0.092
BASA	sparse.veg.bedrock	INDIRECT	Elevation	-0.002	0	0.006	-0.013	0.009		Additional	0.002
BASA	sparse.veg.bedrock	INDIRECT	Stdev.elevation	0.019	0	0.006	0.009	0.034	*	Additional	0.019
BASA	sparse.veg.bedrock	INDIRECT	Dist2Coast.km	0.013	0	0.009	-0.004	0.032		Additional	0.013
BASA	sparse.veg.bedrock	INDIRECT	mean.annual.temp	-0.07	0	0.015	-0.095	-0.035	*	Climate	0.07
BASA	sparse.veg.bedrock	INDIRECT	temp.seasonality	-0.031	0	0.007	-0.042	-0.015	*	Climate	0.031
BASA	sparse.veg.bedrock	INDIRECT	mean.diurnal.range	0.005	0	0.002	0.003	0.008	*	Climate	0.005
BASA	sparse.veg.bedrock	INDIRECT	annual.precip	0.02	0	0.004	0.01	0.028	*	Climate	0.02
BASA	sparse.veg.bedrock	INDIRECT	precip.seasonality	-0.001	0	0.001	-0.004	0.001		Climate	0.001
BASA	sparse.veg.bedrock	TOTAL	Elevation	-0.001	0	0.023	-0.045	0.047		Additional	0.001
BASA	sparse.veg.bedrock	TOTAL	Stdev.elevation	0.023	0	0.02	-0.017	0.059		Additional	0.023
BASA	sparse.veg.bedrock	TOTAL	Dist2Coast.km	-0.044	0	0.016	-0.075	-0.012	*	Additional	0.044
BASA	sparse.veg.bedrock	TOTAL	Substrate	-0.206	-0.001	0.026	-0.252	-0.149	*	Additional	0.206
BASA	sparse.veg.bedrock	TOTAL	Snowmelt.DOY	0.115	0.001	0.025	0.057	0.155	*	Additional	0.115
BASA	sparse.veg.bedrock	TOTAL	mean.annual.temp	-0.077	0.001	0.012	-0.103	-0.057	*	Climate	0.077
BASA	sparse.veg.bedrock	TOTAL	temp.seasonality	-0.052	0.001	0.015	-0.082	-0.022	*	Climate	0.052
BASA	sparse.veg.bedrock	TOTAL	mean.diurnal.range	0.077	-0.001	0.016	0.048	0.109	*	Climate	0.077
BASA	sparse.veg.bedrock	TOTAL	annual.precip	0.104	-0.001	0.021	0.07	0.157	*	Climate	0.104
BASA	sparse.veg.bedrock	TOTAL	precip.seasonality	0.092	0	0.023	0.046	0.137	*	Climate	0.092
BASA	sparse.veg.till	DIRECT	Elevation	-0.054	0	0.019	-0.09	-0.015	*	Additional	0.054
BASA	sparse.veg.till	DIRECT	Stdev.elevation	-0.053	0	0.022	-0.094	-0.01	*	Additional	0.053
BASA	sparse.veg.till	DIRECT	Dist2Coast.km	0.069	0	0.015	0.037	0.099	*	Additional	0.069
BASA	sparse.veg.till	DIRECT	Substrate	-0.04	0.001	0.024	-0.086	0.007		Additional	0.04
BASA	sparse.veg.till	DIRECT	Snowmelt.DOY	-0.155	0.001	0.024	-0.202	-0.11	*	Additional	0.155
BASA	sparse.veg.till	DIRECT	mean.annual.temp	-0.253	0.001	0.023	-0.299	-0.209	*	Climate	0.253
BASA	sparse.veg.till	DIRECT	temp.seasonality	-0.234	0.001	0.019	-0.27	-0.198	*	Climate	0.234
BASA	sparse.veg.till	DIRECT	mean.diurnal.range	0.015	0	0.016	-0.016	0.047		Climate	0.015
BASA	sparse.veg.till	DIRECT	annual.precip	0.035	0	0.022	-0.006	0.08		Climate	0.035
BASA	sparse.veg.till	DIRECT	precip.seasonality	-0.016	0	0.019	-0.054	0.022		Climate	0.016
BASA	sparse.veg.till	INDIRECT	Elevation	0.054	0	0.005	0.045	0.064	*	Additional	0.054
BASA	sparse.veg.till	INDIRECT	Stdev.elevation	0.01	0	0.006	-0.001	0.022		Additional	0.01
BASA	sparse.veg.till	INDIRECT	Dist2Coast.km	-0.09	0	0.008	-0.106	-0.074	*	Additional	0.09
BASA	sparse.veg.till	INDIRECT	mean.annual.temp	0.095	-0.001	0.014	0.067	0.123	*	Climate	0.095
BASA	sparse.veg.till	INDIRECT	temp.seasonality	0.042	0	0.007	0.029	0.056	*	Climate	0.042
BASA	sparse.veg.till	INDIRECT	mean.diurnal.range	-0.007	0	0.002	-0.011	-0.004	*	Climate	0.007
BASA	sparse.veg.till	INDIRECT	annual.precip	-0.027	0	0.004	-0.036	-0.02	*	Climate	0.027
BASA	sparse.veg.till	INDIRECT	precip.seasonality	0.001	0	0.002	-0.002	0.005		Climate	0.001
BASA	sparse.veg.till	TOTAL	Elevation	0	0	0.018	-0.033	0.037		Additional	0
BASA	sparse.veg.till	TOTAL	Stdev.elevation	-0.043	0	0.019	-0.079	-0.004	*	Additional	0.043
BASA	sparse.veg.till	TOTAL	Dist2Coast.km	-0.021	0	0.012	-0.045	0.003		Additional	0.021
BASA	sparse.veg.till	TOTAL	Substrate	-0.04	0.001	0.024	-0.086	0.007		Additional	0.04
BASA	sparse.veg.till	TOTAL	Snowmelt.DOY	-0.155	0.001	0.024	-0.202	-0.11	*	Additional	0.155
BASA	sparse.veg.till	TOTAL	mean.annual.temp	-0.158	0	0.011	-0.181	-0.137	*	Climate	0.158
BASA	sparse.veg.till	TOTAL	temp.seasonality	-0.193	0	0.016	-0.224	-0.16	*	Climate	0.193
BASA	sparse.veg.till	TOTAL	mean.diurnal.range	0.008	0	0.016	-0.023	0.039		Climate	0.008
BASA	sparse.veg.till	TOTAL	annual.precip	0.008	0	0.02	-0.031	0.048		Climate	0.008
BASA	sparse.veg.till	TOTAL	precip.seasonality	-0.015	0	0.02	-0.053	0.024		Climate	0.015
BASA	cryptogram.crust	DIRECT	Elevation	-0.075	0	0.014	-0.103	-0.048	*	Additional	0.075
BASA	cryptogram.crust	DIRECT	Stdev.elevation	-0.059	0	0.019	-0.098	-0.023	*	Additional	0.059
BASA	cryptogram.crust	DIRECT	Dist2Coast.km	0.131	0	0.016	0.099	0.163	*	Additional	0.131
BASA	cryptogram.crust	DIRECT	Substrate	0.067	0	0.019	0.029	0.103	*	Additional	0.067
BASA	cryptogram.crust	DIRECT	Snowmelt.DOY	-0.15	0	0.026	-0.199	-0.099	*	Additional	0.15
BASA	cryptogram.crust	DIRECT	mean.annual.temp	-0.253	0	0.031	-0.31	-0.19	*	Climate	0.253
BASA	cryptogram.crust	DIRECT	temp.seasonality	-0.24	0	0.023	-0.279	-0.189	*	Climate	0.24
BASA	cryptogram.crust	DIRECT	mean.diurnal.range	-0.063	0	0.017	-0.098	-0.029	*	Climate	0.063
BASA	cryptogram.crust	DIRECT	annual.precip	0.026	0.001	0.027	-0.025	0.078		Climate	0.026
BASA	cryptogram.crust	DIRECT	precip.seasonality	-0.013	0	0.019	-0.05	0.024		Climate	0.013
BASA	cryptogram.crust	INDIRECT	Elevation	0.069	0	0.005	0.059	0.08	*	Additional	0.069
BASA	cryptogram.crust	INDIRECT	Stdev.elevation	0.001	0	0.007	-0.013	0.016		Additional	0.001
BASA	cryptogram.crust	INDIRECT	Dist2Coast.km	-0.125	0	0.008	-0.141	-0.11	*	Additional	0.125
BASA	cryptogram.crust	INDIRECT	mean.annual.temp	0.092	0	0.015	0.061	0.121	*	Climate	0.092
BASA	cryptogram.crust	INDIRECT	temp.seasonality	0.04	0	0.007	0.026	0.055	*	Climate	0.04
BASA	cryptogram.crust	INDIRECT	mean.diurnal.range	-0.007	0	0.002	-0.011	-0.004	*	Climate	0.007
BASA	cryptogram.crust	INDIRECT	annual.precip	-0.027	0	0.004	-0.035	-0.018	*	Climate	0.027
BASA	cryptogram.crust	INDIRECT	precip.seasonality	0.001	0	0.002	-0.002	0.005		Climate	0.001
BASA	cryptogram.crust	TOTAL	Elevation	-0.006	0	0.013	-0.032	0.021		Additional	0.006
BASA	cryptogram.crust	TOTAL	Stdev.elevation	-0.058	0	0.016	-0.09	-0.027	*	Additional	0.058
BASA	cryptogram.crust	TOTAL	Dist2Coast.km	0.006	0	0.014	-0.02	0.034		Additional	0.006
BASA	cryptogram.crust	TOTAL	Substrate	0.067	0	0.019	0.029	0.103	*	Additional	0.067
BASA	cryptogram.crust	TOTAL	Snowmelt.DOY	-0.15	0	0.026	-0.199	-0.099	*	Additional	0.15
BASA	cryptogram.crust	TOTAL	mean.annual.temp	-0.161	-0.001	0.017	-0.193	-0.127	*	Climate	0.161
BASA	cryptogram.crust	TOTAL	temp.seasonality	-0.2	0	0.019	-0.234	-0.158	*	Climate	0.2
BASA	cryptogram.crust	TOTAL	mean.diurnal.range	-0.07	0.001	0.017	-0.103	-0.037	*	Climate	0.07
BASA	cryptogram.crust	TOTAL	annual.precip	-0.001	0.001	0.023	-0.045	0.046		Climate	0.001
BASA	cryptogram.crust	TOTAL	precip.seasonality	-0.012	0	0.02	-0.051	0.026		Climate	0.012
BASA	wetlands	DIRECT	Elevation	0.024	0	0.011	0.004	0.048	*	Additional	0.024
BASA	wetlands	DIRECT	Stdev.elevation	0.021	0	0.015	-0.007	0.051		Additional	0.021
BASA	wetlands	DIRECT	Dist2Coast.km	-0.069	0	0.012	-0.094	-0.045	*	Additional	0.069
BASA	wetlands	DIRECT	Substrate	0.121	0	0.014	0.094	0.15	*	Additional	0.121
BASA	wetlands	DIRECT	Snowmelt.DOY	0.08	0	0.014	0.052	0.108	*	Additional	0.08
BASA	wetlands	DIRECT	mean.annual.temp	0.139	0	0.013	0.112	0.164	*	Climate	0.139
BASA	wetlands	DIRECT	temp.seasonality	0.208	0	0.015	0.178	0.235	*	Climate	0.208
BASA	wetlands	DIRECT	mean.diurnal.range	-0.187	0	0.016	-0.218	-0.157	*	Climate	0.187
BASA	wetlands	DIRECT	annual.precip	-0.107	0	0.013	-0.132	-0.081	*	Climate	0.107
BASA	wetlands	DIRECT	precip.seasonality	-0.1	0	0.015	-0.13	-0.071	*	Climate	0.1
BASA	wetlands	INDIRECT	Elevation	-0.006	0	0.005	-0.015	0.003		Additional	0.006
BASA	wetlands	INDIRECT	Stdev.elevation	-0.041	0	0.005	-0.053	-0.031	*	Additional	0.041
BASA	wetlands	INDIRECT	Dist2Coast.km	-0.009	0	0.006	-0.021	0.002		Additional	0.009
BASA	wetlands	INDIRECT	mean.annual.temp	-0.049	0	0.009	-0.066	-0.032	*	Climate	0.049
BASA	wetlands	INDIRECT	temp.seasonality	-0.021	0	0.004	-0.029	-0.014	*	Climate	0.021
BASA	wetlands	INDIRECT	mean.diurnal.range	0.004	0	0.001	0.002	0.006	*	Climate	0.004
BASA	wetlands	INDIRECT	annual.precip	0.014	0	0.003	0.009	0.02	*	Climate	0.014
BASA	wetlands	INDIRECT	precip.seasonality	-0.001	0	0.001	-0.002	0.001		Climate	0.001
BASA	wetlands	TOTAL	Elevation	0.018	0	0.01	0.001	0.04	*	Additional	0.018
BASA	wetlands	TOTAL	Stdev.elevation	-0.021	0	0.012	-0.043	0.005		Additional	0.021
BASA	wetlands	TOTAL	Dist2Coast.km	-0.078	0	0.009	-0.095	-0.061	*	Additional	0.078
BASA	wetlands	TOTAL	Substrate	0.121	0	0.014	0.094	0.15	*	Additional	0.121
BASA	wetlands	TOTAL	Snowmelt.DOY	0.08	0	0.014	0.052	0.108	*	Additional	0.08
BASA	wetlands	TOTAL	mean.annual.temp	0.09	0	0.008	0.073	0.106	*	Climate	0.09
BASA	wetlands	TOTAL	temp.seasonality	0.187	0	0.013	0.16	0.21	*	Climate	0.187
BASA	wetlands	TOTAL	mean.diurnal.range	-0.183	0	0.015	-0.214	-0.153	*	Climate	0.183
BASA	wetlands	TOTAL	annual.precip	-0.093	0	0.011	-0.115	-0.07	*	Climate	0.093
BASA	wetlands	TOTAL	precip.seasonality	-0.1	0	0.015	-0.131	-0.071	*	Climate	0.1
BASA	barren	DIRECT	Elevation	-0.022	0	0.019	-0.059	0.017		Additional	0.022
BASA	barren	DIRECT	Stdev.elevation	-0.006	0	0.022	-0.049	0.036		Additional	0.006
BASA	barren	DIRECT	Dist2Coast.km	0.058	-0.001	0.016	0.026	0.09	*	Additional	0.058
BASA	barren	DIRECT	Substrate	0.079	-0.001	0.032	0.017	0.142	*	Additional	0.079
BASA	barren	DIRECT	Snowmelt.DOY	0.018	0	0.024	-0.03	0.063		Additional	0.018
BASA	barren	DIRECT	mean.annual.temp	-0.057	0	0.023	-0.106	-0.015	*	Climate	0.057
BASA	barren	DIRECT	temp.seasonality	-0.041	0.001	0.024	-0.088	0.006		Climate	0.041
BASA	barren	DIRECT	mean.diurnal.range	-0.058	0	0.02	-0.098	-0.021	*	Climate	0.058
BASA	barren	DIRECT	annual.precip	0.003	0	0.024	-0.039	0.054		Climate	0.003
BASA	barren	DIRECT	precip.seasonality	-0.032	-0.001	0.026	-0.082	0.018		Climate	0.032
BASA	barren	INDIRECT	Elevation	0.023	0	0.004	0.015	0.031	*	Additional	0.023
BASA	barren	INDIRECT	Stdev.elevation	-0.01	0	0.007	-0.023	0.003		Additional	0.01
BASA	barren	INDIRECT	Dist2Coast.km	-0.047	0	0.008	-0.062	-0.032	*	Additional	0.047
BASA	barren	INDIRECT	mean.annual.temp	-0.011	0	0.014	-0.038	0.018		Climate	0.011
BASA	barren	INDIRECT	temp.seasonality	-0.005	0	0.006	-0.017	0.008		Climate	0.005
BASA	barren	INDIRECT	mean.diurnal.range	0.001	0	0.001	-0.001	0.003		Climate	0.001
BASA	barren	INDIRECT	annual.precip	0.003	0	0.004	-0.005	0.011		Climate	0.003
BASA	barren	INDIRECT	precip.seasonality	0	0	0	-0.001	0		Climate	0
BASA	barren	TOTAL	Elevation	0.001	0	0.018	-0.033	0.038		Additional	0.001
BASA	barren	TOTAL	Stdev.elevation	-0.015	0	0.017	-0.049	0.016		Additional	0.015
BASA	barren	TOTAL	Dist2Coast.km	0.011	0	0.012	-0.013	0.035		Additional	0.011
BASA	barren	TOTAL	Substrate	0.079	-0.001	0.032	0.017	0.142	*	Additional	0.079
BASA	barren	TOTAL	Snowmelt.DOY	0.018	0	0.024	-0.03	0.063		Additional	0.018
BASA	barren	TOTAL	mean.annual.temp	-0.068	0	0.01	-0.091	-0.05	*	Climate	0.068
BASA	barren	TOTAL	temp.seasonality	-0.046	0.001	0.02	-0.085	-0.007	*	Climate	0.046
BASA	barren	TOTAL	mean.diurnal.range	-0.058	0	0.019	-0.096	-0.021	*	Climate	0.058
BASA	barren	TOTAL	annual.precip	0.006	0	0.021	-0.031	0.051		Climate	0.006
BASA	barren	TOTAL	precip.seasonality	-0.032	-0.001	0.026	-0.083	0.018		Climate	0.032
BASA	Snowmelt.DOY	DIRECT	Elevation	-0.043	0	0.013	-0.066	-0.015	*	Additional	0.043
BASA	Snowmelt.DOY	DIRECT	Stdev.elevation	-0.069	0	0.013	-0.096	-0.045	*	Additional	0.069
BASA	Snowmelt.DOY	DIRECT	Dist2Coast.km	0.002	0	0.01	-0.018	0.021		Additional	0.002
BASA	Snowmelt.DOY	DIRECT	mean.annual.temp	-0.61	0.001	0.012	-0.636	-0.587	*	Climate	0.61
BASA	Snowmelt.DOY	DIRECT	temp.seasonality	-0.268	0.001	0.012	-0.292	-0.247	*	Climate	0.268
BASA	Snowmelt.DOY	DIRECT	mean.diurnal.range	0.046	0	0.009	0.028	0.064	*	Climate	0.046
BASA	Snowmelt.DOY	DIRECT	annual.precip	0.177	0	0.01	0.156	0.197	*	Climate	0.177
BASA	Snowmelt.DOY	DIRECT	precip.seasonality	-0.007	0	0.01	-0.027	0.013		Climate	0.007
BASA	Snowmelt.DOY	INDIRECT	Elevation	0.128	0	0.009	0.111	0.145	*	Additional	0.128
BASA	Snowmelt.DOY	INDIRECT	Stdev.elevation	0.026	0	0.01	0.007	0.045	*	Additional	0.026
BASA	Snowmelt.DOY	INDIRECT	Dist2Coast.km	-0.175	0.001	0.007	-0.19	-0.161	*	Additional	0.175
BASA	Snowmelt.DOY	TOTAL	Elevation	0.085	0	0.016	0.055	0.119	*	Additional	0.085
BASA	Snowmelt.DOY	TOTAL	Stdev.elevation	-0.044	0	0.016	-0.077	-0.013	*	Additional	0.044
BASA	Snowmelt.DOY	TOTAL	Dist2Coast.km	-0.174	0.001	0.011	-0.196	-0.154	*	Additional	0.174
BASA	Snowmelt.DOY	TOTAL	mean.annual.temp	-0.61	0.001	0.012	-0.636	-0.587	*	Climate	0.61
BASA	Snowmelt.DOY	TOTAL	temp.seasonality	-0.268	0.001	0.012	-0.292	-0.247	*	Climate	0.268
BASA	Snowmelt.DOY	TOTAL	mean.diurnal.range	0.046	0	0.009	0.028	0.064	*	Climate	0.046
BASA	Snowmelt.DOY	TOTAL	annual.precip	0.177	0	0.01	0.156	0.197	*	Climate	0.177
BASA	Snowmelt.DOY	TOTAL	precip.seasonality	-0.007	0	0.01	-0.027	0.013		Climate	0.007
BASA	mean.annual.temp	DIRECT	Elevation	-0.241	0	0.015	-0.27	-0.211	*	Additional	0.241
BASA	mean.annual.temp	DIRECT	Stdev.elevation	-0.021	0	0.022	-0.066	0.02		Additional	0.021
BASA	mean.annual.temp	DIRECT	Dist2Coast.km	0.299	0	0.014	0.271	0.328	*	Additional	0.299
BASA	mean.annual.temp	TOTAL	Elevation	-0.241	0	0.015	-0.27	-0.211	*	Additional	0.241
BASA	mean.annual.temp	TOTAL	Stdev.elevation	-0.021	0	0.022	-0.066	0.02		Additional	0.021
BASA	mean.annual.temp	TOTAL	Dist2Coast.km	0.299	0	0.014	0.271	0.328	*	Additional	0.299
BASA	temp.seasonality	DIRECT	Elevation	-0.072	0	0.02	-0.111	-0.035	*	Additional	0.072
BASA	temp.seasonality	DIRECT	Stdev.elevation	0.02	-0.001	0.019	-0.015	0.059		Additional	0.02
BASA	temp.seasonality	DIRECT	Dist2Coast.km	0.261	0	0.018	0.225	0.296	*	Additional	0.261
BASA	temp.seasonality	TOTAL	Elevation	-0.072	0	0.02	-0.111	-0.035	*	Additional	0.072
BASA	temp.seasonality	TOTAL	Stdev.elevation	0.02	-0.001	0.019	-0.015	0.059		Additional	0.02
BASA	temp.seasonality	TOTAL	Dist2Coast.km	0.261	0	0.018	0.225	0.296	*	Additional	0.261
BASA	mean.diurnal.range	DIRECT	Elevation	-0.156	0	0.015	-0.185	-0.126	*	Additional	0.156
BASA	mean.diurnal.range	DIRECT	Stdev.elevation	0.102	0	0.02	0.063	0.141	*	Additional	0.102
BASA	mean.diurnal.range	DIRECT	Dist2Coast.km	0.375	0	0.019	0.336	0.412	*	Additional	0.375
BASA	mean.diurnal.range	TOTAL	Elevation	-0.156	0	0.015	-0.185	-0.126	*	Additional	0.156
BASA	mean.diurnal.range	TOTAL	Stdev.elevation	0.102	0	0.02	0.063	0.141	*	Additional	0.102
BASA	mean.diurnal.range	TOTAL	Dist2Coast.km	0.375	0	0.019	0.336	0.412	*	Additional	0.375
BASA	annual.precip	DIRECT	Elevation	-0.174	0	0.014	-0.2	-0.144	*	Additional	0.174
BASA	annual.precip	DIRECT	Stdev.elevation	0.078	0	0.015	0.049	0.106	*	Additional	0.078
BASA	annual.precip	DIRECT	Dist2Coast.km	0.333	0	0.013	0.308	0.357	*	Additional	0.333
BASA	annual.precip	TOTAL	Elevation	-0.174	0	0.014	-0.2	-0.144	*	Additional	0.174
BASA	annual.precip	TOTAL	Stdev.elevation	0.078	0	0.015	0.049	0.106	*	Additional	0.078
BASA	annual.precip	TOTAL	Dist2Coast.km	0.333	0	0.013	0.308	0.357	*	Additional	0.333
BASA	precip.seasonality	DIRECT	Elevation	0.119	0	0.018	0.084	0.154	*	Additional	0.119
BASA	precip.seasonality	DIRECT	Stdev.elevation	0.115	0	0.021	0.075	0.156	*	Additional	0.115
BASA	precip.seasonality	DIRECT	Dist2Coast.km	-0.15	0	0.019	-0.188	-0.114	*	Additional	0.15
BASA	precip.seasonality	TOTAL	Elevation	0.119	0	0.018	0.084	0.154	*	Additional	0.119
BASA	precip.seasonality	TOTAL	Stdev.elevation	0.115	0	0.021	0.075	0.156	*	Additional	0.115
BASA	precip.seasonality	TOTAL	Dist2Coast.km	-0.15	0	0.019	-0.188	-0.114	*	Additional	0.15
BBPL	presence	DIRECT	Elevation	-0.051	-0.008	0.039	-0.125	0.018		Additional	0.051
BBPL	presence	DIRECT	Stdev.elevation	-0.061	-0.007	0.039	-0.141	0.011		Additional	0.061
BBPL	presence	DIRECT	Dist2Coast.km	-0.086	-0.013	0.057	-0.205	0.001		Additional	0.086
BBPL	presence	DIRECT	Substrate	0.068	0.002	0.017	0.034	0.1	*	Additional	0.068
BBPL	presence	DIRECT	tussock.gram	0.054	0.002	0.013	0.027	0.077	*	Additional	0.054
BBPL	presence	DIRECT	wet.sedge	0.016	0	0.014	-0.013	0.041		Additional	0.016
BBPL	presence	DIRECT	nontussock.gram	-0.017	-0.001	0.016	-0.049	0.015		Additional	0.017
BBPL	presence	DIRECT	dry.gram.dwarf.shrub	0.021	0.001	0.015	-0.01	0.049		Additional	0.021
BBPL	presence	DIRECT	low.shrub	-0.041	0	0.019	-0.081	-0.004	*	Additional	0.041
BBPL	presence	DIRECT	high.shrub	0.018	0.001	0.013	-0.009	0.041		Additional	0.018
BBPL	presence	DIRECT	dwarf.shrub	0.011	-0.001	0.028	-0.047	0.062		Additional	0.011
BBPL	presence	DIRECT	sparse.veg.bedrock	-0.064	-0.002	0.042	-0.171	0		Additional	0.064
BBPL	presence	DIRECT	sparse.veg.till	0.019	-0.002	0.016	-0.015	0.046		Additional	0.019
BBPL	presence	DIRECT	cryptogram.crust	0.038	0.002	0.009	0.015	0.053	*	Additional	0.038
BBPL	presence	DIRECT	wetlands	-0.022	-0.003	0.027	-0.078	0.024		Additional	0.022
BBPL	presence	DIRECT	barren	0.013	-0.001	0.01	-0.01	0.03		Additional	0.013
BBPL	presence	DIRECT	Snowmelt.DOY	0.064	0.002	0.023	0.018	0.108	*	Additional	0.064
BBPL	presence	DIRECT	mean.annual.temp	0.01	-0.001	0.023	-0.034	0.057		Climate	0.01
BBPL	presence	DIRECT	temp.seasonality	0.009	0	0.024	-0.037	0.058		Climate	0.009
BBPL	presence	DIRECT	mean.diurnal.range	0.039	0.002	0.031	-0.025	0.094		Climate	0.039
BBPL	presence	DIRECT	annual.precip	0.016	-0.001	0.021	-0.028	0.055		Climate	0.016
BBPL	presence	DIRECT	precip.seasonality	0.022	-0.001	0.017	-0.01	0.056		Climate	0.022
BBPL	presence	INDIRECT	Elevation	-0.003	0	0.006	-0.016	0.009		Additional	0.003
BBPL	presence	INDIRECT	Stdev.elevation	-0.003	0	0.007	-0.017	0.01		Additional	0.003
BBPL	presence	INDIRECT	Dist2Coast.km	0.02	0	0.011	-0.003	0.039		Additional	0.02
BBPL	presence	INDIRECT	Substrate	0.014	0	0.008	0	0.033		Additional	0.014
BBPL	presence	INDIRECT	Snowmelt.DOY	-0.017	-0.001	0.006	-0.029	-0.007	*	Additional	0.017
BBPL	presence	INDIRECT	mean.annual.temp	-0.049	-0.001	0.014	-0.077	-0.02	*	Climate	0.049
BBPL	presence	INDIRECT	temp.seasonality	-0.033	-0.001	0.009	-0.052	-0.015	*	Climate	0.033
BBPL	presence	INDIRECT	mean.diurnal.range	-0.002	0.001	0.007	-0.015	0.012		Climate	0.002
BBPL	presence	INDIRECT	annual.precip	0.01	0	0.007	-0.004	0.023		Climate	0.01
BBPL	presence	INDIRECT	precip.seasonality	-0.003	0	0.006	-0.017	0.008		Climate	0.003
BBPL	presence	TOTAL	Elevation	-0.053	-0.008	0.038	-0.126	0.01		Additional	0.053
BBPL	presence	TOTAL	Stdev.elevation	-0.064	-0.007	0.038	-0.141	0.003		Additional	0.064
BBPL	presence	TOTAL	Dist2Coast.km	-0.066	-0.012	0.055	-0.185	0.014		Additional	0.066
BBPL	presence	TOTAL	Substrate	0.082	0.003	0.019	0.047	0.12	*	Additional	0.082
BBPL	presence	TOTAL	tussock.gram	0.054	0.002	0.013	0.027	0.077	*	Additional	0.054
BBPL	presence	TOTAL	wet.sedge	0.016	0	0.014	-0.013	0.041		Additional	0.016
BBPL	presence	TOTAL	nontussock.gram	-0.017	-0.001	0.016	-0.049	0.015		Additional	0.017
BBPL	presence	TOTAL	dry.gram.dwarf.shrub	0.021	0.001	0.015	-0.01	0.049		Additional	0.021
BBPL	presence	TOTAL	low.shrub	-0.041	0	0.019	-0.081	-0.004	*	Additional	0.041
BBPL	presence	TOTAL	high.shrub	0.018	0.001	0.013	-0.009	0.041		Additional	0.018
BBPL	presence	TOTAL	dwarf.shrub	0.011	-0.001	0.028	-0.047	0.062		Additional	0.011
BBPL	presence	TOTAL	sparse.veg.bedrock	-0.064	-0.002	0.042	-0.171	0		Additional	0.064
BBPL	presence	TOTAL	sparse.veg.till	0.019	-0.002	0.016	-0.015	0.046		Additional	0.019
BBPL	presence	TOTAL	cryptogram.crust	0.038	0.002	0.009	0.015	0.053	*	Additional	0.038
BBPL	presence	TOTAL	wetlands	-0.022	-0.003	0.027	-0.078	0.024		Additional	0.022
BBPL	presence	TOTAL	barren	0.013	-0.001	0.01	-0.01	0.03		Additional	0.013
BBPL	presence	TOTAL	Snowmelt.DOY	0.047	0.002	0.022	0.002	0.089	*	Additional	0.047
BBPL	presence	TOTAL	mean.annual.temp	-0.039	-0.003	0.016	-0.07	-0.008	*	Climate	0.039
BBPL	presence	TOTAL	temp.seasonality	-0.024	-0.001	0.02	-0.062	0.015		Climate	0.024
BBPL	presence	TOTAL	mean.diurnal.range	0.037	0.003	0.03	-0.026	0.092		Climate	0.037
BBPL	presence	TOTAL	annual.precip	0.026	0	0.02	-0.015	0.063		Climate	0.026
BBPL	presence	TOTAL	precip.seasonality	0.018	-0.001	0.016	-0.012	0.05		Climate	0.018
BBPL	tussock.gram	DIRECT	Elevation	0.045	0	0.023	0.001	0.091	*	Additional	0.045
BBPL	tussock.gram	DIRECT	Stdev.elevation	0.056	0	0.027	0.003	0.111	*	Additional	0.056
BBPL	tussock.gram	DIRECT	Dist2Coast.km	0.043	-0.001	0.023	-0.001	0.087		Additional	0.043
BBPL	tussock.gram	DIRECT	Substrate	-0.009	0	0.018	-0.044	0.026		Additional	0.009
BBPL	tussock.gram	DIRECT	Snowmelt.DOY	-0.08	0	0.02	-0.119	-0.041	*	Additional	0.08
BBPL	tussock.gram	DIRECT	mean.annual.temp	-0.042	0	0.021	-0.083	-0.001	*	Climate	0.042
BBPL	tussock.gram	DIRECT	temp.seasonality	-0.044	0	0.02	-0.083	-0.006	*	Climate	0.044
BBPL	tussock.gram	DIRECT	mean.diurnal.range	0.035	0	0.022	-0.008	0.077		Climate	0.035
BBPL	tussock.gram	DIRECT	annual.precip	0.025	0	0.02	-0.015	0.064		Climate	0.025
BBPL	tussock.gram	DIRECT	precip.seasonality	0.028	0	0.021	-0.014	0.067		Climate	0.028
BBPL	tussock.gram	INDIRECT	Elevation	0.003	0	0.005	-0.006	0.012		Additional	0.003
BBPL	tussock.gram	INDIRECT	Stdev.elevation	0.012	0	0.004	0.004	0.021	*	Additional	0.012
BBPL	tussock.gram	INDIRECT	Dist2Coast.km	0.005	0	0.009	-0.013	0.022		Additional	0.005
BBPL	tussock.gram	INDIRECT	mean.annual.temp	0.048	0	0.012	0.025	0.071	*	Climate	0.048
BBPL	tussock.gram	INDIRECT	temp.seasonality	0.022	0	0.005	0.011	0.033	*	Climate	0.022
BBPL	tussock.gram	INDIRECT	mean.diurnal.range	-0.004	0	0.001	-0.007	-0.002	*	Climate	0.004
BBPL	tussock.gram	INDIRECT	annual.precip	-0.012	0	0.003	-0.019	-0.006	*	Climate	0.012
BBPL	tussock.gram	INDIRECT	precip.seasonality	0.001	0	0.001	0	0.004		Climate	0.001
BBPL	tussock.gram	TOTAL	Elevation	0.048	0	0.022	0.005	0.093	*	Additional	0.048
BBPL	tussock.gram	TOTAL	Stdev.elevation	0.068	0	0.027	0.017	0.122	*	Additional	0.068
BBPL	tussock.gram	TOTAL	Dist2Coast.km	0.048	0	0.02	0.009	0.087	*	Additional	0.048
BBPL	tussock.gram	TOTAL	Substrate	-0.009	0	0.018	-0.044	0.026		Additional	0.009
BBPL	tussock.gram	TOTAL	Snowmelt.DOY	-0.08	0	0.02	-0.119	-0.041	*	Additional	0.08
BBPL	tussock.gram	TOTAL	mean.annual.temp	0.006	0	0.013	-0.019	0.032		Climate	0.006
BBPL	tussock.gram	TOTAL	temp.seasonality	-0.022	0	0.018	-0.057	0.012		Climate	0.022
BBPL	tussock.gram	TOTAL	mean.diurnal.range	0.031	0	0.022	-0.012	0.074		Climate	0.031
BBPL	tussock.gram	TOTAL	annual.precip	0.013	0	0.019	-0.026	0.049		Climate	0.013
BBPL	tussock.gram	TOTAL	precip.seasonality	0.029	0	0.021	-0.012	0.069		Climate	0.029
BBPL	wet.sedge	DIRECT	Elevation	0	0	0.022	-0.04	0.046		Additional	0
BBPL	wet.sedge	DIRECT	Stdev.elevation	-0.054	0	0.022	-0.097	-0.012	*	Additional	0.054
BBPL	wet.sedge	DIRECT	Dist2Coast.km	-0.079	0.001	0.019	-0.117	-0.042	*	Additional	0.079
BBPL	wet.sedge	DIRECT	Substrate	0.043	0	0.018	0.007	0.076	*	Additional	0.043
BBPL	wet.sedge	DIRECT	Snowmelt.DOY	0.03	0	0.02	-0.011	0.069		Additional	0.03
BBPL	wet.sedge	DIRECT	mean.annual.temp	-0.004	0	0.019	-0.042	0.033		Climate	0.004
BBPL	wet.sedge	DIRECT	temp.seasonality	-0.078	0	0.024	-0.125	-0.032	*	Climate	0.078
BBPL	wet.sedge	DIRECT	mean.diurnal.range	0.104	0	0.019	0.066	0.141	*	Climate	0.104
BBPL	wet.sedge	DIRECT	annual.precip	0.061	0	0.02	0.021	0.1	*	Climate	0.061
BBPL	wet.sedge	DIRECT	precip.seasonality	0.048	0	0.021	0.007	0.088	*	Climate	0.048
BBPL	wet.sedge	INDIRECT	Elevation	-0.013	0	0.005	-0.023	-0.003	*	Additional	0.013
BBPL	wet.sedge	INDIRECT	Stdev.elevation	0.018	0	0.005	0.009	0.028	*	Additional	0.018
BBPL	wet.sedge	INDIRECT	Dist2Coast.km	0.026	0	0.01	0.006	0.046	*	Additional	0.026
BBPL	wet.sedge	INDIRECT	mean.annual.temp	-0.018	0	0.012	-0.041	0.006		Climate	0.018
BBPL	wet.sedge	INDIRECT	temp.seasonality	-0.008	0	0.006	-0.019	0.003		Climate	0.008
BBPL	wet.sedge	INDIRECT	mean.diurnal.range	0.001	0	0.001	0	0.004		Climate	0.001
BBPL	wet.sedge	INDIRECT	annual.precip	0.005	0	0.003	-0.002	0.011		Climate	0.005
BBPL	wet.sedge	INDIRECT	precip.seasonality	-0.001	0	0.001	-0.002	0		Climate	0.001
BBPL	wet.sedge	TOTAL	Elevation	-0.013	0	0.021	-0.05	0.032		Additional	0.013
BBPL	wet.sedge	TOTAL	Stdev.elevation	-0.036	0	0.02	-0.075	0.003		Additional	0.036
BBPL	wet.sedge	TOTAL	Dist2Coast.km	-0.052	0	0.015	-0.082	-0.025	*	Additional	0.052
BBPL	wet.sedge	TOTAL	Substrate	0.043	0	0.018	0.007	0.076	*	Additional	0.043
BBPL	wet.sedge	TOTAL	Snowmelt.DOY	0.03	0	0.02	-0.011	0.069		Additional	0.03
BBPL	wet.sedge	TOTAL	mean.annual.temp	-0.022	0	0.012	-0.046	0.002		Climate	0.022
BBPL	wet.sedge	TOTAL	temp.seasonality	-0.087	0	0.021	-0.127	-0.045	*	Climate	0.087
BBPL	wet.sedge	TOTAL	mean.diurnal.range	0.105	0	0.019	0.068	0.142	*	Climate	0.105
BBPL	wet.sedge	TOTAL	annual.precip	0.065	0	0.02	0.026	0.104	*	Climate	0.065
BBPL	wet.sedge	TOTAL	precip.seasonality	0.047	0	0.021	0.006	0.087	*	Climate	0.047
BBPL	nontussock.gram	DIRECT	Elevation	-0.001	0	0.023	-0.045	0.046		Additional	0.001
BBPL	nontussock.gram	DIRECT	Stdev.elevation	0.03	0	0.021	-0.012	0.069		Additional	0.03
BBPL	nontussock.gram	DIRECT	Dist2Coast.km	0.042	0	0.025	-0.008	0.091		Additional	0.042
BBPL	nontussock.gram	DIRECT	Substrate	-0.146	0	0.022	-0.191	-0.104	*	Additional	0.146
BBPL	nontussock.gram	DIRECT	Snowmelt.DOY	0.089	0	0.018	0.054	0.123	*	Additional	0.089
BBPL	nontussock.gram	DIRECT	mean.annual.temp	0.106	0	0.018	0.069	0.141	*	Climate	0.106
BBPL	nontussock.gram	DIRECT	temp.seasonality	0.076	0	0.02	0.037	0.114	*	Climate	0.076
BBPL	nontussock.gram	DIRECT	mean.diurnal.range	0.032	0	0.018	-0.004	0.066		Climate	0.032
BBPL	nontussock.gram	DIRECT	annual.precip	-0.067	0	0.02	-0.106	-0.028	*	Climate	0.067
BBPL	nontussock.gram	DIRECT	precip.seasonality	0.02	0	0.019	-0.016	0.058		Climate	0.02
BBPL	nontussock.gram	INDIRECT	Elevation	-0.018	0	0.005	-0.028	-0.008	*	Additional	0.018
BBPL	nontussock.gram	INDIRECT	Stdev.elevation	-0.004	0	0.004	-0.013	0.004		Additional	0.004
BBPL	nontussock.gram	INDIRECT	Dist2Coast.km	0.026	0	0.01	0.006	0.045	*	Additional	0.026
BBPL	nontussock.gram	INDIRECT	mean.annual.temp	-0.053	0	0.011	-0.074	-0.032	*	Climate	0.053
BBPL	nontussock.gram	INDIRECT	temp.seasonality	-0.024	0	0.005	-0.034	-0.015	*	Climate	0.024
BBPL	nontussock.gram	INDIRECT	mean.diurnal.range	0.004	0	0.001	0.002	0.007	*	Climate	0.004
BBPL	nontussock.gram	INDIRECT	annual.precip	0.014	0	0.003	0.009	0.02	*	Climate	0.014
BBPL	nontussock.gram	INDIRECT	precip.seasonality	-0.002	0	0.001	-0.004	0		Climate	0.002
BBPL	nontussock.gram	TOTAL	Elevation	-0.019	0	0.022	-0.06	0.027		Additional	0.019
BBPL	nontussock.gram	TOTAL	Stdev.elevation	0.025	0	0.02	-0.015	0.063		Additional	0.025
BBPL	nontussock.gram	TOTAL	Dist2Coast.km	0.067	0	0.022	0.025	0.11	*	Additional	0.067
BBPL	nontussock.gram	TOTAL	Substrate	-0.146	0	0.022	-0.191	-0.104	*	Additional	0.146
BBPL	nontussock.gram	TOTAL	Snowmelt.DOY	0.089	0	0.018	0.054	0.123	*	Additional	0.089
BBPL	nontussock.gram	TOTAL	mean.annual.temp	0.053	0	0.012	0.029	0.077	*	Climate	0.053
BBPL	nontussock.gram	TOTAL	temp.seasonality	0.052	0	0.017	0.018	0.086	*	Climate	0.052
BBPL	nontussock.gram	TOTAL	mean.diurnal.range	0.036	0	0.018	0.001	0.07	*	Climate	0.036
BBPL	nontussock.gram	TOTAL	annual.precip	-0.053	0	0.019	-0.091	-0.015	*	Climate	0.053
BBPL	nontussock.gram	TOTAL	precip.seasonality	0.019	0	0.019	-0.018	0.056		Climate	0.019
BBPL	dry.gram.dwarf.shrub	DIRECT	Elevation	0.061	0	0.017	0.029	0.094	*	Additional	0.061
BBPL	dry.gram.dwarf.shrub	DIRECT	Stdev.elevation	0.016	0	0.016	-0.016	0.046		Additional	0.016
BBPL	dry.gram.dwarf.shrub	DIRECT	Dist2Coast.km	-0.016	0	0.023	-0.063	0.027		Additional	0.016
BBPL	dry.gram.dwarf.shrub	DIRECT	Substrate	-0.016	0	0.014	-0.045	0.011		Additional	0.016
BBPL	dry.gram.dwarf.shrub	DIRECT	Snowmelt.DOY	0.095	0	0.017	0.063	0.127	*	Additional	0.095
BBPL	dry.gram.dwarf.shrub	DIRECT	mean.annual.temp	0.227	0	0.017	0.194	0.261	*	Climate	0.227
BBPL	dry.gram.dwarf.shrub	DIRECT	temp.seasonality	0.212	0	0.017	0.177	0.245	*	Climate	0.212
BBPL	dry.gram.dwarf.shrub	DIRECT	mean.diurnal.range	-0.056	0	0.016	-0.089	-0.025	*	Climate	0.056
BBPL	dry.gram.dwarf.shrub	DIRECT	annual.precip	-0.092	0	0.016	-0.125	-0.061	*	Climate	0.092
BBPL	dry.gram.dwarf.shrub	DIRECT	precip.seasonality	0.056	0	0.017	0.025	0.089	*	Climate	0.056
BBPL	dry.gram.dwarf.shrub	INDIRECT	Elevation	-0.034	0	0.005	-0.045	-0.024	*	Additional	0.034
BBPL	dry.gram.dwarf.shrub	INDIRECT	Stdev.elevation	-0.011	0	0.005	-0.021	-0.002	*	Additional	0.011
BBPL	dry.gram.dwarf.shrub	INDIRECT	Dist2Coast.km	0.049	0	0.007	0.035	0.064	*	Additional	0.049
BBPL	dry.gram.dwarf.shrub	INDIRECT	mean.annual.temp	-0.057	0	0.01	-0.076	-0.037	*	Climate	0.057
BBPL	dry.gram.dwarf.shrub	INDIRECT	temp.seasonality	-0.026	0	0.005	-0.036	-0.017	*	Climate	0.026
BBPL	dry.gram.dwarf.shrub	INDIRECT	mean.diurnal.range	0.004	0	0.001	0.002	0.007	*	Climate	0.004
BBPL	dry.gram.dwarf.shrub	INDIRECT	annual.precip	0.015	0	0.003	0.01	0.02	*	Climate	0.015
BBPL	dry.gram.dwarf.shrub	INDIRECT	precip.seasonality	-0.002	0	0.001	-0.004	0		Climate	0.002
BBPL	dry.gram.dwarf.shrub	TOTAL	Elevation	0.027	0	0.017	-0.006	0.06		Additional	0.027
BBPL	dry.gram.dwarf.shrub	TOTAL	Stdev.elevation	0.005	0	0.016	-0.027	0.035		Additional	0.005
BBPL	dry.gram.dwarf.shrub	TOTAL	Dist2Coast.km	0.033	0	0.02	-0.007	0.072		Additional	0.033
BBPL	dry.gram.dwarf.shrub	TOTAL	Substrate	-0.016	0	0.014	-0.045	0.011		Additional	0.016
BBPL	dry.gram.dwarf.shrub	TOTAL	Snowmelt.DOY	0.095	0	0.017	0.063	0.127	*	Additional	0.095
BBPL	dry.gram.dwarf.shrub	TOTAL	mean.annual.temp	0.17	0	0.011	0.149	0.193	*	Climate	0.17
BBPL	dry.gram.dwarf.shrub	TOTAL	temp.seasonality	0.186	0	0.016	0.155	0.217	*	Climate	0.186
BBPL	dry.gram.dwarf.shrub	TOTAL	mean.diurnal.range	-0.052	0	0.016	-0.084	-0.021	*	Climate	0.052
BBPL	dry.gram.dwarf.shrub	TOTAL	annual.precip	-0.077	0	0.016	-0.109	-0.047	*	Climate	0.077
BBPL	dry.gram.dwarf.shrub	TOTAL	precip.seasonality	0.054	0	0.017	0.023	0.087	*	Climate	0.054
BBPL	low.shrub	DIRECT	Elevation	-0.013	0	0.013	-0.04	0.013		Additional	0.013
BBPL	low.shrub	DIRECT	Stdev.elevation	0.145	-0.001	0.025	0.1	0.198	*	Additional	0.145
BBPL	low.shrub	DIRECT	Dist2Coast.km	-0.087	0	0.016	-0.118	-0.057	*	Additional	0.087
BBPL	low.shrub	DIRECT	Substrate	-0.025	0.001	0.016	-0.06	0.005		Additional	0.025
BBPL	low.shrub	DIRECT	Snowmelt.DOY	-0.033	0	0.014	-0.06	-0.005	*	Additional	0.033
BBPL	low.shrub	DIRECT	mean.annual.temp	0.145	0	0.015	0.115	0.176	*	Climate	0.145
BBPL	low.shrub	DIRECT	temp.seasonality	0.055	0.001	0.021	0.013	0.093	*	Climate	0.055
BBPL	low.shrub	DIRECT	mean.diurnal.range	0.087	-0.001	0.02	0.05	0.128	*	Climate	0.087
BBPL	low.shrub	DIRECT	annual.precip	-0.128	0	0.015	-0.158	-0.098	*	Climate	0.128
BBPL	low.shrub	DIRECT	precip.seasonality	0.025	0	0.015	-0.003	0.055		Climate	0.025
BBPL	low.shrub	INDIRECT	Elevation	-0.029	0	0.005	-0.039	-0.02	*	Additional	0.029
BBPL	low.shrub	INDIRECT	Stdev.elevation	0.001	0	0.006	-0.009	0.013		Additional	0.001
BBPL	low.shrub	INDIRECT	Dist2Coast.km	0.049	0	0.007	0.035	0.064	*	Additional	0.049
BBPL	low.shrub	INDIRECT	mean.annual.temp	0.02	0	0.008	0.003	0.036	*	Climate	0.02
BBPL	low.shrub	INDIRECT	temp.seasonality	0.009	0	0.004	0.001	0.017	*	Climate	0.009
BBPL	low.shrub	INDIRECT	mean.diurnal.range	-0.001	0	0.001	-0.003	0		Climate	0.001
BBPL	low.shrub	INDIRECT	annual.precip	-0.005	0	0.002	-0.01	-0.001	*	Climate	0.005
BBPL	low.shrub	INDIRECT	precip.seasonality	0.001	0	0	0	0.002		Climate	0.001
BBPL	low.shrub	TOTAL	Elevation	-0.042	0.001	0.013	-0.069	-0.018	*	Additional	0.042
BBPL	low.shrub	TOTAL	Stdev.elevation	0.146	-0.001	0.026	0.1	0.202	*	Additional	0.146
BBPL	low.shrub	TOTAL	Dist2Coast.km	-0.039	0	0.012	-0.063	-0.014	*	Additional	0.039
BBPL	low.shrub	TOTAL	Substrate	-0.025	0.001	0.016	-0.06	0.005		Additional	0.025
BBPL	low.shrub	TOTAL	Snowmelt.DOY	-0.033	0	0.014	-0.06	-0.005	*	Additional	0.033
BBPL	low.shrub	TOTAL	mean.annual.temp	0.165	0	0.011	0.144	0.186	*	Climate	0.165
BBPL	low.shrub	TOTAL	temp.seasonality	0.064	0.001	0.019	0.025	0.099	*	Climate	0.064
BBPL	low.shrub	TOTAL	mean.diurnal.range	0.085	-0.001	0.02	0.048	0.127	*	Climate	0.085
BBPL	low.shrub	TOTAL	annual.precip	-0.133	0	0.015	-0.162	-0.104	*	Climate	0.133
BBPL	low.shrub	TOTAL	precip.seasonality	0.025	0	0.014	-0.002	0.055		Climate	0.025
BBPL	high.shrub	DIRECT	Elevation	-0.069	0	0.014	-0.096	-0.041	*	Additional	0.069
BBPL	high.shrub	DIRECT	Stdev.elevation	0.07	0	0.019	0.036	0.112	*	Additional	0.07
BBPL	high.shrub	DIRECT	Dist2Coast.km	-0.113	0	0.016	-0.146	-0.082	*	Additional	0.113
BBPL	high.shrub	DIRECT	Substrate	-0.105	0	0.014	-0.134	-0.08	*	Additional	0.105
BBPL	high.shrub	DIRECT	Snowmelt.DOY	-0.096	0	0.017	-0.129	-0.063	*	Additional	0.096
BBPL	high.shrub	DIRECT	mean.annual.temp	0.043	0	0.017	0.01	0.077	*	Climate	0.043
BBPL	high.shrub	DIRECT	temp.seasonality	0.029	0	0.016	-0.001	0.061		Climate	0.029
BBPL	high.shrub	DIRECT	mean.diurnal.range	0.014	0	0.017	-0.02	0.046		Climate	0.014
BBPL	high.shrub	DIRECT	annual.precip	-0.063	0	0.016	-0.094	-0.032	*	Climate	0.063
BBPL	high.shrub	DIRECT	precip.seasonality	-0.15	0	0.02	-0.188	-0.109	*	Climate	0.15
BBPL	high.shrub	INDIRECT	Elevation	-0.026	0	0.005	-0.036	-0.017	*	Additional	0.026
BBPL	high.shrub	INDIRECT	Stdev.elevation	-0.017	0	0.004	-0.026	-0.009	*	Additional	0.017
BBPL	high.shrub	INDIRECT	Dist2Coast.km	0.041	0	0.009	0.025	0.058	*	Additional	0.041
BBPL	high.shrub	INDIRECT	mean.annual.temp	0.057	0	0.01	0.038	0.077	*	Climate	0.057
BBPL	high.shrub	INDIRECT	temp.seasonality	0.026	0	0.005	0.017	0.035	*	Climate	0.026
BBPL	high.shrub	INDIRECT	mean.diurnal.range	-0.004	0	0.001	-0.007	-0.002	*	Climate	0.004
BBPL	high.shrub	INDIRECT	annual.precip	-0.015	0	0.003	-0.021	-0.01	*	Climate	0.015
BBPL	high.shrub	INDIRECT	precip.seasonality	0.002	0	0.001	0	0.004		Climate	0.002
BBPL	high.shrub	TOTAL	Elevation	-0.095	0	0.013	-0.12	-0.069	*	Additional	0.095
BBPL	high.shrub	TOTAL	Stdev.elevation	0.053	0	0.018	0.022	0.094	*	Additional	0.053
BBPL	high.shrub	TOTAL	Dist2Coast.km	-0.072	0	0.012	-0.095	-0.049	*	Additional	0.072
BBPL	high.shrub	TOTAL	Substrate	-0.105	0	0.014	-0.134	-0.08	*	Additional	0.105
BBPL	high.shrub	TOTAL	Snowmelt.DOY	-0.096	0	0.017	-0.129	-0.063	*	Additional	0.096
BBPL	high.shrub	TOTAL	mean.annual.temp	0.1	0	0.011	0.08	0.123	*	Climate	0.1
BBPL	high.shrub	TOTAL	temp.seasonality	0.055	-0.001	0.013	0.029	0.082	*	Climate	0.055
BBPL	high.shrub	TOTAL	mean.diurnal.range	0.01	0	0.017	-0.024	0.041		Climate	0.01
BBPL	high.shrub	TOTAL	annual.precip	-0.078	0	0.016	-0.108	-0.047	*	Climate	0.078
BBPL	high.shrub	TOTAL	precip.seasonality	-0.148	0	0.02	-0.187	-0.108	*	Climate	0.148
BBPL	dwarf.shrub	DIRECT	Elevation	-0.096	0.001	0.02	-0.135	-0.058	*	Additional	0.096
BBPL	dwarf.shrub	DIRECT	Stdev.elevation	0.059	-0.001	0.02	0.021	0.101	*	Additional	0.059
BBPL	dwarf.shrub	DIRECT	Dist2Coast.km	0.075	0	0.02	0.035	0.115	*	Additional	0.075
BBPL	dwarf.shrub	DIRECT	Substrate	-0.166	0	0.018	-0.201	-0.131	*	Additional	0.166
BBPL	dwarf.shrub	DIRECT	Snowmelt.DOY	0.062	0	0.019	0.023	0.099	*	Additional	0.062
BBPL	dwarf.shrub	DIRECT	mean.annual.temp	-0.043	0	0.019	-0.08	-0.006	*	Climate	0.043
BBPL	dwarf.shrub	DIRECT	temp.seasonality	0.077	-0.001	0.017	0.043	0.111	*	Climate	0.077
BBPL	dwarf.shrub	DIRECT	mean.diurnal.range	-0.014	0	0.016	-0.046	0.017		Climate	0.014
BBPL	dwarf.shrub	DIRECT	annual.precip	0.241	0	0.017	0.209	0.274	*	Climate	0.241
BBPL	dwarf.shrub	DIRECT	precip.seasonality	0.234	0	0.018	0.199	0.269	*	Climate	0.234
BBPL	dwarf.shrub	INDIRECT	Elevation	-0.004	0	0.006	-0.015	0.007		Additional	0.004
BBPL	dwarf.shrub	INDIRECT	Stdev.elevation	0.044	0	0.006	0.033	0.057	*	Additional	0.044
BBPL	dwarf.shrub	INDIRECT	Dist2Coast.km	0.039	0	0.008	0.022	0.055	*	Additional	0.039
BBPL	dwarf.shrub	INDIRECT	mean.annual.temp	-0.037	0	0.012	-0.059	-0.014	*	Climate	0.037
BBPL	dwarf.shrub	INDIRECT	temp.seasonality	-0.017	0	0.005	-0.028	-0.006	*	Climate	0.017
BBPL	dwarf.shrub	INDIRECT	mean.diurnal.range	0.003	0	0.001	0.001	0.005	*	Climate	0.003
BBPL	dwarf.shrub	INDIRECT	annual.precip	0.01	0	0.003	0.004	0.015	*	Climate	0.01
BBPL	dwarf.shrub	INDIRECT	precip.seasonality	-0.001	0	0.001	-0.003	0		Climate	0.001
BBPL	dwarf.shrub	TOTAL	Elevation	-0.1	0.001	0.019	-0.137	-0.064	*	Additional	0.1
BBPL	dwarf.shrub	TOTAL	Stdev.elevation	0.103	-0.001	0.019	0.067	0.145	*	Additional	0.103
BBPL	dwarf.shrub	TOTAL	Dist2Coast.km	0.114	0	0.02	0.074	0.153	*	Additional	0.114
BBPL	dwarf.shrub	TOTAL	Substrate	-0.166	0	0.018	-0.201	-0.131	*	Additional	0.166
BBPL	dwarf.shrub	TOTAL	Snowmelt.DOY	0.062	0	0.019	0.023	0.099	*	Additional	0.062
BBPL	dwarf.shrub	TOTAL	mean.annual.temp	-0.08	0	0.011	-0.101	-0.059	*	Climate	0.08
BBPL	dwarf.shrub	TOTAL	temp.seasonality	0.061	0	0.015	0.031	0.091	*	Climate	0.061
BBPL	dwarf.shrub	TOTAL	mean.diurnal.range	-0.011	0	0.016	-0.043	0.02		Climate	0.011
BBPL	dwarf.shrub	TOTAL	annual.precip	0.251	-0.001	0.015	0.221	0.282	*	Climate	0.251
BBPL	dwarf.shrub	TOTAL	precip.seasonality	0.233	0	0.018	0.198	0.269	*	Climate	0.233
BBPL	sparse.veg.bedrock	DIRECT	Elevation	-0.006	0	0.024	-0.051	0.043		Additional	0.006
BBPL	sparse.veg.bedrock	DIRECT	Stdev.elevation	0.028	0	0.022	-0.016	0.071		Additional	0.028
BBPL	sparse.veg.bedrock	DIRECT	Dist2Coast.km	-0.073	0	0.021	-0.113	-0.032	*	Additional	0.073
BBPL	sparse.veg.bedrock	DIRECT	Substrate	-0.23	0	0.023	-0.275	-0.182	*	Additional	0.23
BBPL	sparse.veg.bedrock	DIRECT	Snowmelt.DOY	0.051	0	0.02	0.011	0.089	*	Additional	0.051
BBPL	sparse.veg.bedrock	DIRECT	mean.annual.temp	-0.076	0	0.019	-0.116	-0.04	*	Climate	0.076
BBPL	sparse.veg.bedrock	DIRECT	temp.seasonality	-0.011	0	0.017	-0.044	0.023		Climate	0.011
BBPL	sparse.veg.bedrock	DIRECT	mean.diurnal.range	0.064	0	0.016	0.034	0.096	*	Climate	0.064
BBPL	sparse.veg.bedrock	DIRECT	annual.precip	0.143	0	0.021	0.106	0.188	*	Climate	0.143
BBPL	sparse.veg.bedrock	DIRECT	precip.seasonality	0.075	0	0.023	0.029	0.12	*	Climate	0.075
BBPL	sparse.veg.bedrock	INDIRECT	Elevation	-0.004	0	0.005	-0.014	0.006		Additional	0.004
BBPL	sparse.veg.bedrock	INDIRECT	Stdev.elevation	0.026	0	0.005	0.016	0.037	*	Additional	0.026
BBPL	sparse.veg.bedrock	INDIRECT	Dist2Coast.km	0.028	0	0.009	0.011	0.045	*	Additional	0.028
BBPL	sparse.veg.bedrock	INDIRECT	mean.annual.temp	-0.03	0	0.012	-0.053	-0.006	*	Climate	0.03
BBPL	sparse.veg.bedrock	INDIRECT	temp.seasonality	-0.014	0	0.006	-0.025	-0.003	*	Climate	0.014
BBPL	sparse.veg.bedrock	INDIRECT	mean.diurnal.range	0.002	0	0.001	0.001	0.005	*	Climate	0.002
BBPL	sparse.veg.bedrock	INDIRECT	annual.precip	0.008	0	0.003	0.002	0.014	*	Climate	0.008
BBPL	sparse.veg.bedrock	INDIRECT	precip.seasonality	-0.001	0	0.001	-0.003	0		Climate	0.001
BBPL	sparse.veg.bedrock	TOTAL	Elevation	-0.01	0	0.022	-0.051	0.036		Additional	0.01
BBPL	sparse.veg.bedrock	TOTAL	Stdev.elevation	0.054	0	0.019	0.016	0.093	*	Additional	0.054
BBPL	sparse.veg.bedrock	TOTAL	Dist2Coast.km	-0.045	0	0.017	-0.078	-0.012	*	Additional	0.045
BBPL	sparse.veg.bedrock	TOTAL	Substrate	-0.23	0	0.023	-0.275	-0.182	*	Additional	0.23
BBPL	sparse.veg.bedrock	TOTAL	Snowmelt.DOY	0.051	0	0.02	0.011	0.089	*	Additional	0.051
BBPL	sparse.veg.bedrock	TOTAL	mean.annual.temp	-0.106	0	0.011	-0.129	-0.086	*	Climate	0.106
BBPL	sparse.veg.bedrock	TOTAL	temp.seasonality	-0.025	0	0.015	-0.054	0.005		Climate	0.025
BBPL	sparse.veg.bedrock	TOTAL	mean.diurnal.range	0.066	0	0.016	0.036	0.099	*	Climate	0.066
BBPL	sparse.veg.bedrock	TOTAL	annual.precip	0.151	0	0.019	0.116	0.193	*	Climate	0.151
BBPL	sparse.veg.bedrock	TOTAL	precip.seasonality	0.074	0	0.023	0.028	0.119	*	Climate	0.074
BBPL	sparse.veg.till	DIRECT	Elevation	-0.077	0	0.018	-0.113	-0.044	*	Additional	0.077
BBPL	sparse.veg.till	DIRECT	Stdev.elevation	-0.068	0	0.019	-0.106	-0.03	*	Additional	0.068
BBPL	sparse.veg.till	DIRECT	Dist2Coast.km	0.098	0	0.014	0.071	0.125	*	Additional	0.098
BBPL	sparse.veg.till	DIRECT	Substrate	-0.052	0	0.02	-0.091	-0.013	*	Additional	0.052
BBPL	sparse.veg.till	DIRECT	Snowmelt.DOY	-0.157	0.001	0.022	-0.199	-0.113	*	Additional	0.157
BBPL	sparse.veg.till	DIRECT	mean.annual.temp	-0.323	0.001	0.021	-0.365	-0.283	*	Climate	0.323
BBPL	sparse.veg.till	DIRECT	temp.seasonality	-0.298	0.001	0.015	-0.329	-0.268	*	Climate	0.298
BBPL	sparse.veg.till	DIRECT	mean.diurnal.range	0.013	0	0.015	-0.017	0.043		Climate	0.013
BBPL	sparse.veg.till	DIRECT	annual.precip	0.014	0	0.019	-0.023	0.054		Climate	0.014
BBPL	sparse.veg.till	DIRECT	precip.seasonality	-0.039	0	0.017	-0.073	-0.007	*	Climate	0.039
BBPL	sparse.veg.till	INDIRECT	Elevation	0.083	0	0.006	0.071	0.096	*	Additional	0.083
BBPL	sparse.veg.till	INDIRECT	Stdev.elevation	0.006	0	0.007	-0.007	0.019		Additional	0.006
BBPL	sparse.veg.till	INDIRECT	Dist2Coast.km	-0.136	0	0.008	-0.154	-0.122	*	Additional	0.136
BBPL	sparse.veg.till	INDIRECT	mean.annual.temp	0.094	-0.001	0.013	0.068	0.119	*	Climate	0.094
BBPL	sparse.veg.till	INDIRECT	temp.seasonality	0.043	0	0.007	0.031	0.057	*	Climate	0.043
BBPL	sparse.veg.till	INDIRECT	mean.diurnal.range	-0.007	0	0.002	-0.011	-0.004	*	Climate	0.007
BBPL	sparse.veg.till	INDIRECT	annual.precip	-0.024	0	0.003	-0.031	-0.018	*	Climate	0.024
BBPL	sparse.veg.till	INDIRECT	precip.seasonality	0.003	0	0.002	0	0.007		Climate	0.003
BBPL	sparse.veg.till	TOTAL	Elevation	0.006	0	0.016	-0.026	0.037		Additional	0.006
BBPL	sparse.veg.till	TOTAL	Stdev.elevation	-0.062	0	0.017	-0.096	-0.028	*	Additional	0.062
BBPL	sparse.veg.till	TOTAL	Dist2Coast.km	-0.039	0	0.01	-0.059	-0.018	*	Additional	0.039
BBPL	sparse.veg.till	TOTAL	Substrate	-0.052	0	0.02	-0.091	-0.013	*	Additional	0.052
BBPL	sparse.veg.till	TOTAL	Snowmelt.DOY	-0.157	0.001	0.022	-0.199	-0.113	*	Additional	0.157
BBPL	sparse.veg.till	TOTAL	mean.annual.temp	-0.229	0	0.011	-0.253	-0.209	*	Climate	0.229
BBPL	sparse.veg.till	TOTAL	temp.seasonality	-0.255	0	0.015	-0.285	-0.228	*	Climate	0.255
BBPL	sparse.veg.till	TOTAL	mean.diurnal.range	0.006	0	0.015	-0.024	0.036		Climate	0.006
BBPL	sparse.veg.till	TOTAL	annual.precip	-0.01	0	0.018	-0.045	0.026		Climate	0.01
BBPL	sparse.veg.till	TOTAL	precip.seasonality	-0.037	0	0.018	-0.072	-0.003	*	Climate	0.037
BBPL	cryptogram.crust	DIRECT	Elevation	-0.08	0	0.015	-0.11	-0.052	*	Additional	0.08
BBPL	cryptogram.crust	DIRECT	Stdev.elevation	-0.054	0	0.018	-0.091	-0.019	*	Additional	0.054
BBPL	cryptogram.crust	DIRECT	Dist2Coast.km	0.138	-0.001	0.016	0.107	0.17	*	Additional	0.138
BBPL	cryptogram.crust	DIRECT	Substrate	0.064	0	0.018	0.027	0.1	*	Additional	0.064
BBPL	cryptogram.crust	DIRECT	Snowmelt.DOY	-0.135	0	0.023	-0.181	-0.091	*	Additional	0.135
BBPL	cryptogram.crust	DIRECT	mean.annual.temp	-0.25	-0.001	0.028	-0.303	-0.195	*	Climate	0.25
BBPL	cryptogram.crust	DIRECT	temp.seasonality	-0.231	-0.001	0.021	-0.269	-0.186	*	Climate	0.231
BBPL	cryptogram.crust	DIRECT	mean.diurnal.range	-0.066	0.001	0.017	-0.1	-0.032	*	Climate	0.066
BBPL	cryptogram.crust	DIRECT	annual.precip	0.006	0.001	0.025	-0.041	0.056		Climate	0.006
BBPL	cryptogram.crust	DIRECT	precip.seasonality	-0.016	0	0.019	-0.053	0.022		Climate	0.016
BBPL	cryptogram.crust	INDIRECT	Elevation	0.078	0	0.006	0.067	0.091	*	Additional	0.078
BBPL	cryptogram.crust	INDIRECT	Stdev.elevation	-0.001	0	0.007	-0.016	0.013		Additional	0.001
BBPL	cryptogram.crust	INDIRECT	Dist2Coast.km	-0.137	0	0.008	-0.154	-0.121	*	Additional	0.137
BBPL	cryptogram.crust	INDIRECT	mean.annual.temp	0.081	0	0.014	0.055	0.108	*	Climate	0.081
BBPL	cryptogram.crust	INDIRECT	temp.seasonality	0.037	0	0.007	0.025	0.051	*	Climate	0.037
BBPL	cryptogram.crust	INDIRECT	mean.diurnal.range	-0.006	0	0.002	-0.01	-0.003	*	Climate	0.006
BBPL	cryptogram.crust	INDIRECT	annual.precip	-0.021	0	0.003	-0.028	-0.015	*	Climate	0.021
BBPL	cryptogram.crust	INDIRECT	precip.seasonality	0.003	0	0.002	0	0.006		Climate	0.003
BBPL	cryptogram.crust	TOTAL	Elevation	-0.002	0	0.013	-0.028	0.025		Additional	0.002
BBPL	cryptogram.crust	TOTAL	Stdev.elevation	-0.056	0	0.016	-0.087	-0.025	*	Additional	0.056
BBPL	cryptogram.crust	TOTAL	Dist2Coast.km	0.002	0	0.013	-0.024	0.029		Additional	0.002
BBPL	cryptogram.crust	TOTAL	Substrate	0.064	0	0.018	0.027	0.1	*	Additional	0.064
BBPL	cryptogram.crust	TOTAL	Snowmelt.DOY	-0.135	0	0.023	-0.181	-0.091	*	Additional	0.135
BBPL	cryptogram.crust	TOTAL	mean.annual.temp	-0.169	-0.001	0.017	-0.2	-0.135	*	Climate	0.169
BBPL	cryptogram.crust	TOTAL	temp.seasonality	-0.194	-0.001	0.019	-0.229	-0.154	*	Climate	0.194
BBPL	cryptogram.crust	TOTAL	mean.diurnal.range	-0.072	0.001	0.017	-0.105	-0.039	*	Climate	0.072
BBPL	cryptogram.crust	TOTAL	annual.precip	-0.015	0.001	0.023	-0.058	0.03		Climate	0.015
BBPL	cryptogram.crust	TOTAL	precip.seasonality	-0.013	0	0.02	-0.052	0.025		Climate	0.013
BBPL	wetlands	DIRECT	Elevation	0.015	-0.001	0.012	-0.007	0.04		Additional	0.015
BBPL	wetlands	DIRECT	Stdev.elevation	0.033	0	0.015	0.004	0.063	*	Additional	0.033
BBPL	wetlands	DIRECT	Dist2Coast.km	-0.062	0	0.014	-0.089	-0.035	*	Additional	0.062
BBPL	wetlands	DIRECT	Substrate	0.174	-0.001	0.014	0.147	0.203	*	Additional	0.174
BBPL	wetlands	DIRECT	Snowmelt.DOY	0.125	0	0.017	0.092	0.16	*	Additional	0.125
BBPL	wetlands	DIRECT	mean.annual.temp	0.17	0	0.015	0.139	0.2	*	Climate	0.17
BBPL	wetlands	DIRECT	temp.seasonality	0.217	0	0.015	0.187	0.246	*	Climate	0.217
BBPL	wetlands	DIRECT	mean.diurnal.range	-0.237	0.001	0.014	-0.266	-0.21	*	Climate	0.237
BBPL	wetlands	DIRECT	annual.precip	-0.128	0	0.012	-0.152	-0.106	*	Climate	0.128
BBPL	wetlands	DIRECT	precip.seasonality	-0.115	0	0.014	-0.144	-0.087	*	Climate	0.115
BBPL	wetlands	INDIRECT	Elevation	-0.005	0	0.006	-0.017	0.006		Additional	0.005
BBPL	wetlands	INDIRECT	Stdev.elevation	-0.052	0	0.006	-0.064	-0.042	*	Additional	0.052
BBPL	wetlands	INDIRECT	Dist2Coast.km	-0.025	0	0.007	-0.039	-0.012	*	Additional	0.025
BBPL	wetlands	INDIRECT	mean.annual.temp	-0.075	0	0.01	-0.096	-0.055	*	Climate	0.075
BBPL	wetlands	INDIRECT	temp.seasonality	-0.034	0	0.005	-0.044	-0.025	*	Climate	0.034
BBPL	wetlands	INDIRECT	mean.diurnal.range	0.006	0	0.001	0.003	0.009	*	Climate	0.006
BBPL	wetlands	INDIRECT	annual.precip	0.02	0	0.003	0.014	0.026	*	Climate	0.02
BBPL	wetlands	INDIRECT	precip.seasonality	-0.002	0	0.001	-0.006	0		Climate	0.002
BBPL	wetlands	TOTAL	Elevation	0.011	0	0.009	-0.006	0.028		Additional	0.011
BBPL	wetlands	TOTAL	Stdev.elevation	-0.019	0	0.013	-0.043	0.007		Additional	0.019
BBPL	wetlands	TOTAL	Dist2Coast.km	-0.087	0	0.009	-0.105	-0.07	*	Additional	0.087
BBPL	wetlands	TOTAL	Substrate	0.174	-0.001	0.014	0.147	0.203	*	Additional	0.174
BBPL	wetlands	TOTAL	Snowmelt.DOY	0.125	0	0.017	0.092	0.16	*	Additional	0.125
BBPL	wetlands	TOTAL	mean.annual.temp	0.095	0	0.01	0.075	0.114	*	Climate	0.095
BBPL	wetlands	TOTAL	temp.seasonality	0.183	0	0.013	0.157	0.207	*	Climate	0.183
BBPL	wetlands	TOTAL	mean.diurnal.range	-0.232	0.001	0.014	-0.26	-0.204	*	Climate	0.232
BBPL	wetlands	TOTAL	annual.precip	-0.108	0	0.011	-0.129	-0.088	*	Climate	0.108
BBPL	wetlands	TOTAL	precip.seasonality	-0.117	0	0.015	-0.147	-0.089	*	Climate	0.117
BBPL	barren	DIRECT	Elevation	0.018	0	0.021	-0.022	0.059		Additional	0.018
BBPL	barren	DIRECT	Stdev.elevation	-0.032	0.001	0.021	-0.076	0.008		Additional	0.032
BBPL	barren	DIRECT	Dist2Coast.km	0.059	0	0.016	0.028	0.092	*	Additional	0.059
BBPL	barren	DIRECT	Substrate	0.181	0	0.031	0.12	0.241	*	Additional	0.181
BBPL	barren	DIRECT	Snowmelt.DOY	0.006	0	0.021	-0.038	0.047		Additional	0.006
BBPL	barren	DIRECT	mean.annual.temp	-0.136	0	0.019	-0.174	-0.1	*	Climate	0.136
BBPL	barren	DIRECT	temp.seasonality	-0.078	0.001	0.019	-0.118	-0.043	*	Climate	0.078
BBPL	barren	DIRECT	mean.diurnal.range	-0.084	0	0.017	-0.117	-0.049	*	Climate	0.084
BBPL	barren	DIRECT	annual.precip	0.04	0	0.02	0.001	0.08	*	Climate	0.04
BBPL	barren	DIRECT	precip.seasonality	-0.068	-0.001	0.023	-0.11	-0.02	*	Climate	0.068
BBPL	barren	INDIRECT	Elevation	0.037	0	0.005	0.028	0.046	*	Additional	0.037
BBPL	barren	INDIRECT	Stdev.elevation	-0.012	0	0.006	-0.024	0		Additional	0.012
BBPL	barren	INDIRECT	Dist2Coast.km	-0.07	0	0.008	-0.086	-0.055	*	Additional	0.07
BBPL	barren	INDIRECT	mean.annual.temp	-0.003	0	0.013	-0.028	0.023		Climate	0.003
BBPL	barren	INDIRECT	temp.seasonality	-0.002	0	0.006	-0.013	0.01		Climate	0.002
BBPL	barren	INDIRECT	mean.diurnal.range	0	0	0.001	-0.002	0.002		Climate	0
BBPL	barren	INDIRECT	annual.precip	0.001	0	0.003	-0.006	0.007		Climate	0.001
BBPL	barren	INDIRECT	precip.seasonality	0	0	0	-0.001	0.001		Climate	0
BBPL	barren	TOTAL	Elevation	0.055	0	0.019	0.018	0.094	*	Additional	0.055
BBPL	barren	TOTAL	Stdev.elevation	-0.044	0.001	0.018	-0.079	-0.009	*	Additional	0.044
BBPL	barren	TOTAL	Dist2Coast.km	-0.011	0	0.013	-0.035	0.015		Additional	0.011
BBPL	barren	TOTAL	Substrate	0.181	0	0.031	0.12	0.241	*	Additional	0.181
BBPL	barren	TOTAL	Snowmelt.DOY	0.006	0	0.021	-0.038	0.047		Additional	0.006
BBPL	barren	TOTAL	mean.annual.temp	-0.14	0	0.009	-0.158	-0.122	*	Climate	0.14
BBPL	barren	TOTAL	temp.seasonality	-0.08	0.001	0.016	-0.113	-0.05	*	Climate	0.08
BBPL	barren	TOTAL	mean.diurnal.range	-0.083	0	0.017	-0.116	-0.05	*	Climate	0.083
BBPL	barren	TOTAL	annual.precip	0.041	0	0.019	0.005	0.078	*	Climate	0.041
BBPL	barren	TOTAL	precip.seasonality	-0.068	-0.001	0.023	-0.111	-0.02	*	Climate	0.068
BBPL	Snowmelt.DOY	DIRECT	Elevation	-0.079	0	0.014	-0.112	-0.055	*	Additional	0.079
BBPL	Snowmelt.DOY	DIRECT	Stdev.elevation	-0.065	0	0.013	-0.091	-0.039	*	Additional	0.065
BBPL	Snowmelt.DOY	DIRECT	Dist2Coast.km	0.037	0	0.011	0.016	0.06	*	Additional	0.037
BBPL	Snowmelt.DOY	DIRECT	mean.annual.temp	-0.598	0.001	0.013	-0.624	-0.575	*	Climate	0.598
BBPL	Snowmelt.DOY	DIRECT	temp.seasonality	-0.272	0.001	0.012	-0.298	-0.25	*	Climate	0.272
BBPL	Snowmelt.DOY	DIRECT	mean.diurnal.range	0.045	0	0.01	0.026	0.065	*	Climate	0.045
BBPL	Snowmelt.DOY	DIRECT	annual.precip	0.156	0	0.011	0.134	0.178	*	Climate	0.156
BBPL	Snowmelt.DOY	DIRECT	precip.seasonality	-0.019	0	0.011	-0.041	0.003		Climate	0.019
BBPL	Snowmelt.DOY	INDIRECT	Elevation	0.128	0	0.009	0.111	0.145	*	Additional	0.128
BBPL	Snowmelt.DOY	INDIRECT	Stdev.elevation	0.022	0	0.009	0.004	0.041	*	Additional	0.022
BBPL	Snowmelt.DOY	INDIRECT	Dist2Coast.km	-0.178	0.001	0.008	-0.194	-0.164	*	Additional	0.178
BBPL	Snowmelt.DOY	TOTAL	Elevation	0.048	0	0.016	0.016	0.078	*	Additional	0.048
BBPL	Snowmelt.DOY	TOTAL	Stdev.elevation	-0.043	0	0.016	-0.074	-0.013	*	Additional	0.043
BBPL	Snowmelt.DOY	TOTAL	Dist2Coast.km	-0.141	0	0.011	-0.163	-0.12	*	Additional	0.141
BBPL	Snowmelt.DOY	TOTAL	mean.annual.temp	-0.598	0.001	0.013	-0.624	-0.575	*	Climate	0.598
BBPL	Snowmelt.DOY	TOTAL	temp.seasonality	-0.272	0.001	0.012	-0.298	-0.25	*	Climate	0.272
BBPL	Snowmelt.DOY	TOTAL	mean.diurnal.range	0.045	0	0.01	0.026	0.065	*	Climate	0.045
BBPL	Snowmelt.DOY	TOTAL	annual.precip	0.156	0	0.011	0.134	0.178	*	Climate	0.156
BBPL	Snowmelt.DOY	TOTAL	precip.seasonality	-0.019	0	0.011	-0.041	0.003		Climate	0.019
BBPL	mean.annual.temp	DIRECT	Elevation	-0.241	0	0.015	-0.27	-0.211	*	Additional	0.241
BBPL	mean.annual.temp	DIRECT	Stdev.elevation	-0.021	0	0.022	-0.066	0.02		Additional	0.021
BBPL	mean.annual.temp	DIRECT	Dist2Coast.km	0.299	0	0.014	0.271	0.328	*	Additional	0.299
BBPL	mean.annual.temp	TOTAL	Elevation	-0.241	0	0.015	-0.27	-0.211	*	Additional	0.241
BBPL	mean.annual.temp	TOTAL	Stdev.elevation	-0.021	0	0.022	-0.066	0.02		Additional	0.021
BBPL	mean.annual.temp	TOTAL	Dist2Coast.km	0.299	0	0.014	0.271	0.328	*	Additional	0.299
BBPL	temp.seasonality	DIRECT	Elevation	-0.072	0	0.02	-0.111	-0.035	*	Additional	0.072
BBPL	temp.seasonality	DIRECT	Stdev.elevation	0.02	-0.001	0.019	-0.015	0.059		Additional	0.02
BBPL	temp.seasonality	DIRECT	Dist2Coast.km	0.261	0	0.018	0.225	0.296	*	Additional	0.261
BBPL	temp.seasonality	TOTAL	Elevation	-0.072	0	0.02	-0.111	-0.035	*	Additional	0.072
BBPL	temp.seasonality	TOTAL	Stdev.elevation	0.02	-0.001	0.019	-0.015	0.059		Additional	0.02
BBPL	temp.seasonality	TOTAL	Dist2Coast.km	0.261	0	0.018	0.225	0.296	*	Additional	0.261
BBPL	mean.diurnal.range	DIRECT	Elevation	-0.156	0	0.015	-0.185	-0.126	*	Additional	0.156
BBPL	mean.diurnal.range	DIRECT	Stdev.elevation	0.102	0	0.02	0.063	0.141	*	Additional	0.102
BBPL	mean.diurnal.range	DIRECT	Dist2Coast.km	0.375	0	0.019	0.336	0.412	*	Additional	0.375
BBPL	mean.diurnal.range	TOTAL	Elevation	-0.156	0	0.015	-0.185	-0.126	*	Additional	0.156
BBPL	mean.diurnal.range	TOTAL	Stdev.elevation	0.102	0	0.02	0.063	0.141	*	Additional	0.102
BBPL	mean.diurnal.range	TOTAL	Dist2Coast.km	0.375	0	0.019	0.336	0.412	*	Additional	0.375
BBPL	annual.precip	DIRECT	Elevation	-0.174	0	0.014	-0.2	-0.144	*	Additional	0.174
BBPL	annual.precip	DIRECT	Stdev.elevation	0.078	0	0.015	0.049	0.106	*	Additional	0.078
BBPL	annual.precip	DIRECT	Dist2Coast.km	0.333	0	0.013	0.308	0.357	*	Additional	0.333
BBPL	annual.precip	TOTAL	Elevation	-0.174	0	0.014	-0.2	-0.144	*	Additional	0.174
BBPL	annual.precip	TOTAL	Stdev.elevation	0.078	0	0.015	0.049	0.106	*	Additional	0.078
BBPL	annual.precip	TOTAL	Dist2Coast.km	0.333	0	0.013	0.308	0.357	*	Additional	0.333
BBPL	precip.seasonality	DIRECT	Elevation	0.119	0	0.018	0.084	0.154	*	Additional	0.119
BBPL	precip.seasonality	DIRECT	Stdev.elevation	0.115	0	0.021	0.075	0.156	*	Additional	0.115
BBPL	precip.seasonality	DIRECT	Dist2Coast.km	-0.15	0	0.019	-0.188	-0.114	*	Additional	0.15
BBPL	precip.seasonality	TOTAL	Elevation	0.119	0	0.018	0.084	0.154	*	Additional	0.119
BBPL	precip.seasonality	TOTAL	Stdev.elevation	0.115	0	0.021	0.075	0.156	*	Additional	0.115
BBPL	precip.seasonality	TOTAL	Dist2Coast.km	-0.15	0	0.019	-0.188	-0.114	*	Additional	0.15
BBSA	presence	DIRECT	Elevation	-0.038	-0.007	0.049	-0.141	0.043		Additional	0.038
BBSA	presence	DIRECT	Stdev.elevation	-0.061	-0.01	0.061	-0.191	0.037		Additional	0.061
BBSA	presence	DIRECT	Dist2Coast.km	-0.009	-0.012	0.07	-0.152	0.108		Additional	0.009
BBSA	presence	DIRECT	Substrate	0.124	0.003	0.026	0.077	0.181	*	Additional	0.124
BBSA	presence	DIRECT	tussock.gram	0.031	0.001	0.027	-0.018	0.087		Additional	0.031
BBSA	presence	DIRECT	wet.sedge	0.049	0	0.023	-0.008	0.086		Additional	0.049
BBSA	presence	DIRECT	nontussock.gram	0.015	0.002	0.019	-0.027	0.047		Additional	0.015
BBSA	presence	DIRECT	dry.gram.dwarf.shrub	0.02	-0.001	0.026	-0.036	0.068		Additional	0.02
BBSA	presence	DIRECT	low.shrub	-0.14	-0.002	0.039	-0.243	-0.081	*	Additional	0.14
BBSA	presence	DIRECT	high.shrub	0.063	0.005	0.014	0.038	0.088	*	Additional	0.063
BBSA	presence	DIRECT	dwarf.shrub	-0.043	0.003	0.053	-0.159	0.054		Additional	0.043
BBSA	presence	DIRECT	sparse.veg.bedrock	-0.031	-0.009	0.082	-0.261	0.069		Additional	0.031
BBSA	presence	DIRECT	sparse.veg.till	0.015	-0.001	0.024	-0.045	0.051		Additional	0.015
BBSA	presence	DIRECT	cryptogram.crust	0.014	0.001	0.023	-0.053	0.048		Additional	0.014
BBSA	presence	DIRECT	wetlands	-0.259	-0.017	0.145	-0.601	-0.06	*	Additional	0.259
BBSA	presence	DIRECT	barren	0.016	-0.004	0.024	-0.036	0.052		Additional	0.016
BBSA	presence	DIRECT	Snowmelt.DOY	0.106	0.002	0.033	0.039	0.17	*	Additional	0.106
BBSA	presence	DIRECT	mean.annual.temp	0.012	-0.002	0.047	-0.092	0.095		Climate	0.012
BBSA	presence	DIRECT	temp.seasonality	0.03	0.007	0.05	-0.071	0.124		Climate	0.03
BBSA	presence	DIRECT	mean.diurnal.range	0.089	0.001	0.062	-0.033	0.215		Climate	0.089
BBSA	presence	DIRECT	annual.precip	-0.11	-0.007	0.057	-0.203	0.034		Climate	0.11
BBSA	presence	DIRECT	precip.seasonality	0.05	0	0.037	-0.014	0.131		Climate	0.05
BBSA	presence	INDIRECT	Elevation	0.012	0	0.012	-0.011	0.038		Additional	0.012
BBSA	presence	INDIRECT	Stdev.elevation	-0.017	0	0.015	-0.046	0.013		Additional	0.017
BBSA	presence	INDIRECT	Dist2Coast.km	0.005	0.001	0.021	-0.038	0.046		Additional	0.005
BBSA	presence	INDIRECT	Substrate	-0.026	-0.002	0.028	-0.086	0.026		Additional	0.026
BBSA	presence	INDIRECT	Snowmelt.DOY	-0.037	-0.003	0.017	-0.077	-0.012	*	Additional	0.037
BBSA	presence	INDIRECT	mean.annual.temp	-0.107	-0.002	0.028	-0.167	-0.057	*	Climate	0.107
BBSA	presence	INDIRECT	temp.seasonality	-0.099	-0.003	0.033	-0.175	-0.049	*	Climate	0.099
BBSA	presence	INDIRECT	mean.diurnal.range	0.058	0.004	0.033	0.01	0.132	*	Climate	0.058
BBSA	presence	INDIRECT	annual.precip	0.047	0.001	0.02	0.015	0.092	*	Climate	0.047
BBSA	presence	INDIRECT	precip.seasonality	0.008	0.002	0.02	-0.026	0.052		Climate	0.008
BBSA	presence	TOTAL	Elevation	-0.026	-0.007	0.044	-0.121	0.046		Additional	0.026
BBSA	presence	TOTAL	Stdev.elevation	-0.078	-0.01	0.054	-0.192	0.014		Additional	0.078
BBSA	presence	TOTAL	Dist2Coast.km	-0.004	-0.011	0.065	-0.153	0.093		Additional	0.004
BBSA	presence	TOTAL	Substrate	0.099	0	0.036	0.039	0.187	*	Additional	0.099
BBSA	presence	TOTAL	tussock.gram	0.031	0.001	0.027	-0.018	0.087		Additional	0.031
BBSA	presence	TOTAL	wet.sedge	0.049	0	0.023	-0.008	0.086		Additional	0.049
BBSA	presence	TOTAL	nontussock.gram	0.015	0.002	0.019	-0.027	0.047		Additional	0.015
BBSA	presence	TOTAL	dry.gram.dwarf.shrub	0.02	-0.001	0.026	-0.036	0.068		Additional	0.02
BBSA	presence	TOTAL	low.shrub	-0.14	-0.002	0.039	-0.243	-0.081	*	Additional	0.14
BBSA	presence	TOTAL	high.shrub	0.063	0.005	0.014	0.038	0.088	*	Additional	0.063
BBSA	presence	TOTAL	dwarf.shrub	-0.043	0.003	0.053	-0.159	0.054		Additional	0.043
BBSA	presence	TOTAL	sparse.veg.bedrock	-0.031	-0.009	0.082	-0.261	0.069		Additional	0.031
BBSA	presence	TOTAL	sparse.veg.till	0.015	-0.001	0.024	-0.045	0.051		Additional	0.015
BBSA	presence	TOTAL	cryptogram.crust	0.014	0.001	0.023	-0.053	0.048		Additional	0.014
BBSA	presence	TOTAL	wetlands	-0.259	-0.017	0.145	-0.601	-0.06	*	Additional	0.259
BBSA	presence	TOTAL	barren	0.016	-0.004	0.024	-0.036	0.052		Additional	0.016
BBSA	presence	TOTAL	Snowmelt.DOY	0.07	0	0.035	-0.006	0.136		Additional	0.07
BBSA	presence	TOTAL	mean.annual.temp	-0.096	-0.003	0.039	-0.185	-0.032	*	Climate	0.096
BBSA	presence	TOTAL	temp.seasonality	-0.069	0.004	0.056	-0.201	0.028		Climate	0.069
BBSA	presence	TOTAL	mean.diurnal.range	0.147	0.005	0.066	0.028	0.289	*	Climate	0.147
BBSA	presence	TOTAL	annual.precip	-0.063	-0.006	0.062	-0.159	0.106		Climate	0.063
BBSA	presence	TOTAL	precip.seasonality	0.058	0.002	0.046	-0.02	0.16		Climate	0.058
BBSA	tussock.gram	DIRECT	Elevation	0.038	0	0.023	-0.004	0.085		Additional	0.038
BBSA	tussock.gram	DIRECT	Stdev.elevation	0.052	0	0.028	-0.001	0.11		Additional	0.052
BBSA	tussock.gram	DIRECT	Dist2Coast.km	0.026	0	0.021	-0.016	0.068		Additional	0.026
BBSA	tussock.gram	DIRECT	Substrate	-0.018	0	0.019	-0.054	0.019		Additional	0.018
BBSA	tussock.gram	DIRECT	Snowmelt.DOY	-0.076	0	0.02	-0.114	-0.037	*	Additional	0.076
BBSA	tussock.gram	DIRECT	mean.annual.temp	-0.038	0	0.021	-0.078	0.004		Climate	0.038
BBSA	tussock.gram	DIRECT	temp.seasonality	-0.033	0	0.02	-0.072	0.006		Climate	0.033
BBSA	tussock.gram	DIRECT	mean.diurnal.range	0.022	0	0.021	-0.019	0.065		Climate	0.022
BBSA	tussock.gram	DIRECT	annual.precip	0.021	0	0.021	-0.02	0.06		Climate	0.021
BBSA	tussock.gram	DIRECT	precip.seasonality	0.023	0	0.021	-0.018	0.063		Climate	0.023
BBSA	tussock.gram	INDIRECT	Elevation	0.003	0	0.005	-0.005	0.013		Additional	0.003
BBSA	tussock.gram	INDIRECT	Stdev.elevation	0.01	0	0.004	0.001	0.019	*	Additional	0.01
BBSA	tussock.gram	INDIRECT	Dist2Coast.km	0.003	0	0.009	-0.015	0.02		Additional	0.003
BBSA	tussock.gram	INDIRECT	mean.annual.temp	0.045	0	0.012	0.022	0.068	*	Climate	0.045
BBSA	tussock.gram	INDIRECT	temp.seasonality	0.021	0	0.005	0.01	0.031	*	Climate	0.021
BBSA	tussock.gram	INDIRECT	mean.diurnal.range	-0.003	0	0.001	-0.006	-0.001	*	Climate	0.003
BBSA	tussock.gram	INDIRECT	annual.precip	-0.012	0	0.003	-0.018	-0.006	*	Climate	0.012
BBSA	tussock.gram	INDIRECT	precip.seasonality	0.001	0	0.001	0	0.004		Climate	0.001
BBSA	tussock.gram	TOTAL	Elevation	0.042	0	0.022	0	0.087		Additional	0.042
BBSA	tussock.gram	TOTAL	Stdev.elevation	0.062	0	0.027	0.011	0.118	*	Additional	0.062
BBSA	tussock.gram	TOTAL	Dist2Coast.km	0.029	0	0.019	-0.007	0.066		Additional	0.029
BBSA	tussock.gram	TOTAL	Substrate	-0.018	0	0.019	-0.054	0.019		Additional	0.018
BBSA	tussock.gram	TOTAL	Snowmelt.DOY	-0.076	0	0.02	-0.114	-0.037	*	Additional	0.076
BBSA	tussock.gram	TOTAL	mean.annual.temp	0.008	0	0.013	-0.017	0.034		Climate	0.008
BBSA	tussock.gram	TOTAL	temp.seasonality	-0.012	0	0.017	-0.047	0.022		Climate	0.012
BBSA	tussock.gram	TOTAL	mean.diurnal.range	0.019	0	0.021	-0.023	0.061		Climate	0.019
BBSA	tussock.gram	TOTAL	annual.precip	0.009	0	0.019	-0.03	0.046		Climate	0.009
BBSA	tussock.gram	TOTAL	precip.seasonality	0.024	0	0.021	-0.017	0.064		Climate	0.024
BBSA	wet.sedge	DIRECT	Elevation	-0.075	0	0.019	-0.112	-0.039	*	Additional	0.075
BBSA	wet.sedge	DIRECT	Stdev.elevation	-0.037	0	0.021	-0.077	0.005		Additional	0.037
BBSA	wet.sedge	DIRECT	Dist2Coast.km	-0.017	0	0.017	-0.049	0.016		Additional	0.017
BBSA	wet.sedge	DIRECT	Substrate	0.095	0	0.015	0.064	0.125	*	Additional	0.095
BBSA	wet.sedge	DIRECT	Snowmelt.DOY	0.008	0	0.019	-0.03	0.045		Additional	0.008
BBSA	wet.sedge	DIRECT	mean.annual.temp	-0.057	0	0.019	-0.094	-0.02	*	Climate	0.057
BBSA	wet.sedge	DIRECT	temp.seasonality	-0.092	0	0.026	-0.141	-0.041	*	Climate	0.092
BBSA	wet.sedge	DIRECT	mean.diurnal.range	0.15	0	0.018	0.114	0.186	*	Climate	0.15
BBSA	wet.sedge	DIRECT	annual.precip	0.117	0	0.018	0.081	0.153	*	Climate	0.117
BBSA	wet.sedge	DIRECT	precip.seasonality	0.04	0	0.02	0	0.079		Climate	0.04
BBSA	wet.sedge	INDIRECT	Elevation	-0.018	0	0.005	-0.028	-0.008	*	Additional	0.018
BBSA	wet.sedge	INDIRECT	Stdev.elevation	0.028	0	0.005	0.019	0.038	*	Additional	0.028
BBSA	wet.sedge	INDIRECT	Dist2Coast.km	0.047	0	0.009	0.029	0.065	*	Additional	0.047
BBSA	wet.sedge	INDIRECT	mean.annual.temp	-0.005	0	0.012	-0.027	0.018		Climate	0.005
BBSA	wet.sedge	INDIRECT	temp.seasonality	-0.002	0	0.005	-0.012	0.008		Climate	0.002
BBSA	wet.sedge	INDIRECT	mean.diurnal.range	0	0	0.001	-0.001	0.002		Climate	0
BBSA	wet.sedge	INDIRECT	annual.precip	0.001	0	0.003	-0.005	0.007		Climate	0.001
BBSA	wet.sedge	INDIRECT	precip.seasonality	0	0	0	-0.001	0		Climate	0
BBSA	wet.sedge	TOTAL	Elevation	-0.093	0	0.017	-0.127	-0.059	*	Additional	0.093
BBSA	wet.sedge	TOTAL	Stdev.elevation	-0.008	0	0.019	-0.045	0.03		Additional	0.008
BBSA	wet.sedge	TOTAL	Dist2Coast.km	0.031	0	0.012	0.006	0.054	*	Additional	0.031
BBSA	wet.sedge	TOTAL	Substrate	0.095	0	0.015	0.064	0.125	*	Additional	0.095
BBSA	wet.sedge	TOTAL	Snowmelt.DOY	0.008	0	0.019	-0.03	0.045		Additional	0.008
BBSA	wet.sedge	TOTAL	mean.annual.temp	-0.062	0	0.011	-0.084	-0.04	*	Climate	0.062
BBSA	wet.sedge	TOTAL	temp.seasonality	-0.094	0	0.023	-0.138	-0.048	*	Climate	0.094
BBSA	wet.sedge	TOTAL	mean.diurnal.range	0.15	0	0.018	0.115	0.186	*	Climate	0.15
BBSA	wet.sedge	TOTAL	annual.precip	0.118	0	0.018	0.082	0.153	*	Climate	0.118
BBSA	wet.sedge	TOTAL	precip.seasonality	0.04	0	0.02	0	0.079		Climate	0.04
BBSA	nontussock.gram	DIRECT	Elevation	0.013	0	0.023	-0.031	0.06		Additional	0.013
BBSA	nontussock.gram	DIRECT	Stdev.elevation	-0.006	0	0.021	-0.046	0.035		Additional	0.006
BBSA	nontussock.gram	DIRECT	Dist2Coast.km	-0.004	0	0.024	-0.05	0.042		Additional	0.004
BBSA	nontussock.gram	DIRECT	Substrate	-0.151	0	0.023	-0.198	-0.106	*	Additional	0.151
BBSA	nontussock.gram	DIRECT	Snowmelt.DOY	0.057	0	0.019	0.02	0.096	*	Additional	0.057
BBSA	nontussock.gram	DIRECT	mean.annual.temp	0.05	0	0.018	0.015	0.085	*	Climate	0.05
BBSA	nontussock.gram	DIRECT	temp.seasonality	-0.006	0	0.02	-0.045	0.033		Climate	0.006
BBSA	nontussock.gram	DIRECT	mean.diurnal.range	0.073	0	0.018	0.037	0.108	*	Climate	0.073
BBSA	nontussock.gram	DIRECT	annual.precip	-0.039	0	0.021	-0.082	0.001		Climate	0.039
BBSA	nontussock.gram	DIRECT	precip.seasonality	0.03	0	0.019	-0.009	0.068		Climate	0.03
BBSA	nontussock.gram	INDIRECT	Elevation	-0.01	0	0.005	-0.02	-0.001	*	Additional	0.01
BBSA	nontussock.gram	INDIRECT	Stdev.elevation	0.004	0	0.005	-0.006	0.013		Additional	0.004
BBSA	nontussock.gram	INDIRECT	Dist2Coast.km	0.015	0	0.01	-0.005	0.035		Additional	0.015
BBSA	nontussock.gram	INDIRECT	mean.annual.temp	-0.034	0	0.012	-0.057	-0.012	*	Climate	0.034
BBSA	nontussock.gram	INDIRECT	temp.seasonality	-0.016	0	0.005	-0.027	-0.006	*	Climate	0.016
BBSA	nontussock.gram	INDIRECT	mean.diurnal.range	0.003	0	0.001	0.001	0.005	*	Climate	0.003
BBSA	nontussock.gram	INDIRECT	annual.precip	0.009	0	0.003	0.003	0.015	*	Climate	0.009
BBSA	nontussock.gram	INDIRECT	precip.seasonality	-0.001	0	0.001	-0.003	0		Climate	0.001
BBSA	nontussock.gram	TOTAL	Elevation	0.003	0	0.022	-0.039	0.047		Additional	0.003
BBSA	nontussock.gram	TOTAL	Stdev.elevation	-0.001	0	0.02	-0.041	0.037		Additional	0.001
BBSA	nontussock.gram	TOTAL	Dist2Coast.km	0.011	0	0.02	-0.028	0.052		Additional	0.011
BBSA	nontussock.gram	TOTAL	Substrate	-0.151	0	0.023	-0.198	-0.106	*	Additional	0.151
BBSA	nontussock.gram	TOTAL	Snowmelt.DOY	0.057	0	0.019	0.02	0.096	*	Additional	0.057
BBSA	nontussock.gram	TOTAL	mean.annual.temp	0.016	0	0.012	-0.007	0.039		Climate	0.016
BBSA	nontussock.gram	TOTAL	temp.seasonality	-0.022	0	0.018	-0.057	0.014		Climate	0.022
BBSA	nontussock.gram	TOTAL	mean.diurnal.range	0.075	0	0.018	0.04	0.11	*	Climate	0.075
BBSA	nontussock.gram	TOTAL	annual.precip	-0.03	0	0.02	-0.072	0.007		Climate	0.03
BBSA	nontussock.gram	TOTAL	precip.seasonality	0.029	0	0.019	-0.01	0.067		Climate	0.029
BBSA	dry.gram.dwarf.shrub	DIRECT	Elevation	0.083	0	0.017	0.05	0.118	*	Additional	0.083
BBSA	dry.gram.dwarf.shrub	DIRECT	Stdev.elevation	-0.026	0	0.016	-0.059	0.006		Additional	0.026
BBSA	dry.gram.dwarf.shrub	DIRECT	Dist2Coast.km	-0.058	0	0.024	-0.105	-0.013	*	Additional	0.058
BBSA	dry.gram.dwarf.shrub	DIRECT	Substrate	-0.026	0	0.016	-0.057	0.005		Additional	0.026
BBSA	dry.gram.dwarf.shrub	DIRECT	Snowmelt.DOY	0.055	0	0.017	0.021	0.09	*	Additional	0.055
BBSA	dry.gram.dwarf.shrub	DIRECT	mean.annual.temp	0.175	0	0.018	0.14	0.212	*	Climate	0.175
BBSA	dry.gram.dwarf.shrub	DIRECT	temp.seasonality	0.16	0	0.018	0.123	0.195	*	Climate	0.16
BBSA	dry.gram.dwarf.shrub	DIRECT	mean.diurnal.range	-0.022	0	0.018	-0.057	0.013		Climate	0.022
BBSA	dry.gram.dwarf.shrub	DIRECT	annual.precip	-0.052	0	0.018	-0.089	-0.019	*	Climate	0.052
BBSA	dry.gram.dwarf.shrub	DIRECT	precip.seasonality	0.066	0	0.017	0.034	0.099	*	Climate	0.066
BBSA	dry.gram.dwarf.shrub	INDIRECT	Elevation	-0.031	0	0.005	-0.04	-0.022	*	Additional	0.031
BBSA	dry.gram.dwarf.shrub	INDIRECT	Stdev.elevation	-0.002	0	0.005	-0.011	0.007		Additional	0.002
BBSA	dry.gram.dwarf.shrub	INDIRECT	Dist2Coast.km	0.05	0	0.008	0.035	0.065	*	Additional	0.05
BBSA	dry.gram.dwarf.shrub	INDIRECT	mean.annual.temp	-0.033	0	0.01	-0.054	-0.013	*	Climate	0.033
BBSA	dry.gram.dwarf.shrub	INDIRECT	temp.seasonality	-0.015	0	0.005	-0.025	-0.006	*	Climate	0.015
BBSA	dry.gram.dwarf.shrub	INDIRECT	mean.diurnal.range	0.002	0	0.001	0.001	0.005	*	Climate	0.002
BBSA	dry.gram.dwarf.shrub	INDIRECT	annual.precip	0.009	0	0.003	0.003	0.014	*	Climate	0.009
BBSA	dry.gram.dwarf.shrub	INDIRECT	precip.seasonality	-0.001	0	0.001	-0.003	0		Climate	0.001
BBSA	dry.gram.dwarf.shrub	TOTAL	Elevation	0.053	0	0.017	0.019	0.087	*	Additional	0.053
BBSA	dry.gram.dwarf.shrub	TOTAL	Stdev.elevation	-0.028	0	0.016	-0.059	0.003		Additional	0.028
BBSA	dry.gram.dwarf.shrub	TOTAL	Dist2Coast.km	-0.007	0	0.021	-0.049	0.034		Additional	0.007
BBSA	dry.gram.dwarf.shrub	TOTAL	Substrate	-0.026	0	0.016	-0.057	0.005		Additional	0.026
BBSA	dry.gram.dwarf.shrub	TOTAL	Snowmelt.DOY	0.055	0	0.017	0.021	0.09	*	Additional	0.055
BBSA	dry.gram.dwarf.shrub	TOTAL	mean.annual.temp	0.142	0	0.012	0.12	0.167	*	Climate	0.142
BBSA	dry.gram.dwarf.shrub	TOTAL	temp.seasonality	0.145	0	0.017	0.112	0.177	*	Climate	0.145
BBSA	dry.gram.dwarf.shrub	TOTAL	mean.diurnal.range	-0.02	0	0.018	-0.054	0.015		Climate	0.02
BBSA	dry.gram.dwarf.shrub	TOTAL	annual.precip	-0.044	0	0.017	-0.078	-0.012	*	Climate	0.044
BBSA	dry.gram.dwarf.shrub	TOTAL	precip.seasonality	0.065	0	0.017	0.033	0.098	*	Climate	0.065
BBSA	low.shrub	DIRECT	Elevation	-0.011	0	0.013	-0.037	0.016		Additional	0.011
BBSA	low.shrub	DIRECT	Stdev.elevation	0.137	-0.001	0.025	0.091	0.189	*	Additional	0.137
BBSA	low.shrub	DIRECT	Dist2Coast.km	-0.088	0	0.016	-0.119	-0.057	*	Additional	0.088
BBSA	low.shrub	DIRECT	Substrate	-0.025	0	0.016	-0.06	0.005		Additional	0.025
BBSA	low.shrub	DIRECT	Snowmelt.DOY	-0.036	0	0.014	-0.063	-0.008	*	Additional	0.036
BBSA	low.shrub	DIRECT	mean.annual.temp	0.138	0	0.016	0.108	0.169	*	Climate	0.138
BBSA	low.shrub	DIRECT	temp.seasonality	0.051	0.001	0.021	0.009	0.089	*	Climate	0.051
BBSA	low.shrub	DIRECT	mean.diurnal.range	0.088	-0.001	0.02	0.05	0.129	*	Climate	0.088
BBSA	low.shrub	DIRECT	annual.precip	-0.122	0	0.015	-0.153	-0.092	*	Climate	0.122
BBSA	low.shrub	DIRECT	precip.seasonality	0.024	0	0.014	-0.003	0.054		Climate	0.024
BBSA	low.shrub	INDIRECT	Elevation	-0.028	0	0.005	-0.038	-0.02	*	Additional	0.028
BBSA	low.shrub	INDIRECT	Stdev.elevation	0.002	0	0.006	-0.009	0.013		Additional	0.002
BBSA	low.shrub	INDIRECT	Dist2Coast.km	0.049	0	0.007	0.034	0.064	*	Additional	0.049
BBSA	low.shrub	INDIRECT	mean.annual.temp	0.021	0	0.008	0.005	0.038	*	Climate	0.021
BBSA	low.shrub	INDIRECT	temp.seasonality	0.01	0	0.004	0.002	0.017	*	Climate	0.01
BBSA	low.shrub	INDIRECT	mean.diurnal.range	-0.002	0	0.001	-0.003	0		Climate	0.002
BBSA	low.shrub	INDIRECT	annual.precip	-0.006	0	0.002	-0.01	-0.001	*	Climate	0.006
BBSA	low.shrub	INDIRECT	precip.seasonality	0.001	0	0	0	0.002		Climate	0.001
BBSA	low.shrub	TOTAL	Elevation	-0.039	0.001	0.013	-0.066	-0.015	*	Additional	0.039
BBSA	low.shrub	TOTAL	Stdev.elevation	0.138	-0.001	0.026	0.092	0.194	*	Additional	0.138
BBSA	low.shrub	TOTAL	Dist2Coast.km	-0.039	0	0.013	-0.063	-0.014	*	Additional	0.039
BBSA	low.shrub	TOTAL	Substrate	-0.025	0	0.016	-0.06	0.005		Additional	0.025
BBSA	low.shrub	TOTAL	Snowmelt.DOY	-0.036	0	0.014	-0.063	-0.008	*	Additional	0.036
BBSA	low.shrub	TOTAL	mean.annual.temp	0.16	0	0.011	0.139	0.181	*	Climate	0.16
BBSA	low.shrub	TOTAL	temp.seasonality	0.061	0.001	0.019	0.023	0.096	*	Climate	0.061
BBSA	low.shrub	TOTAL	mean.diurnal.range	0.087	-0.001	0.02	0.049	0.128	*	Climate	0.087
BBSA	low.shrub	TOTAL	annual.precip	-0.128	0	0.015	-0.157	-0.099	*	Climate	0.128
BBSA	low.shrub	TOTAL	precip.seasonality	0.025	0	0.014	-0.003	0.054		Climate	0.025
BBSA	high.shrub	DIRECT	Elevation	-0.048	0	0.012	-0.072	-0.023	*	Additional	0.048
BBSA	high.shrub	DIRECT	Stdev.elevation	0.022	0	0.015	-0.007	0.054		Additional	0.022
BBSA	high.shrub	DIRECT	Dist2Coast.km	-0.132	0	0.015	-0.162	-0.103	*	Additional	0.132
BBSA	high.shrub	DIRECT	Substrate	-0.102	0	0.012	-0.126	-0.078	*	Additional	0.102
BBSA	high.shrub	DIRECT	Snowmelt.DOY	-0.108	0	0.017	-0.141	-0.073	*	Additional	0.108
BBSA	high.shrub	DIRECT	mean.annual.temp	-0.014	0	0.016	-0.045	0.019		Climate	0.014
BBSA	high.shrub	DIRECT	temp.seasonality	-0.035	0	0.015	-0.064	-0.002	*	Climate	0.035
BBSA	high.shrub	DIRECT	mean.diurnal.range	0.074	0	0.017	0.039	0.106	*	Climate	0.074
BBSA	high.shrub	DIRECT	annual.precip	-0.021	0	0.016	-0.054	0.009		Climate	0.021
BBSA	high.shrub	DIRECT	precip.seasonality	-0.137	0.001	0.022	-0.179	-0.094	*	Climate	0.137
BBSA	high.shrub	INDIRECT	Elevation	-0.023	0	0.005	-0.033	-0.015	*	Additional	0.023
BBSA	high.shrub	INDIRECT	Stdev.elevation	-0.006	0	0.005	-0.015	0.003		Additional	0.006
BBSA	high.shrub	INDIRECT	Dist2Coast.km	0.043	0	0.009	0.027	0.06	*	Additional	0.043
BBSA	high.shrub	INDIRECT	mean.annual.temp	0.064	0	0.01	0.044	0.084	*	Climate	0.064
BBSA	high.shrub	INDIRECT	temp.seasonality	0.029	0	0.005	0.02	0.039	*	Climate	0.029
BBSA	high.shrub	INDIRECT	mean.diurnal.range	-0.005	0	0.001	-0.008	-0.003	*	Climate	0.005
BBSA	high.shrub	INDIRECT	annual.precip	-0.017	0	0.003	-0.023	-0.011	*	Climate	0.017
BBSA	high.shrub	INDIRECT	precip.seasonality	0.002	0	0.001	0	0.005		Climate	0.002
BBSA	high.shrub	TOTAL	Elevation	-0.071	0	0.011	-0.092	-0.05	*	Additional	0.071
BBSA	high.shrub	TOTAL	Stdev.elevation	0.017	0	0.014	-0.009	0.045		Additional	0.017
BBSA	high.shrub	TOTAL	Dist2Coast.km	-0.088	0	0.01	-0.108	-0.068	*	Additional	0.088
BBSA	high.shrub	TOTAL	Substrate	-0.102	0	0.012	-0.126	-0.078	*	Additional	0.102
BBSA	high.shrub	TOTAL	Snowmelt.DOY	-0.108	0	0.017	-0.141	-0.073	*	Additional	0.108
BBSA	high.shrub	TOTAL	mean.annual.temp	0.05	0	0.01	0.03	0.072	*	Climate	0.05
BBSA	high.shrub	TOTAL	temp.seasonality	-0.005	0	0.013	-0.03	0.022		Climate	0.005
BBSA	high.shrub	TOTAL	mean.diurnal.range	0.069	0	0.017	0.035	0.101	*	Climate	0.069
BBSA	high.shrub	TOTAL	annual.precip	-0.038	0	0.016	-0.07	-0.007	*	Climate	0.038
BBSA	high.shrub	TOTAL	precip.seasonality	-0.135	0.001	0.022	-0.177	-0.092	*	Climate	0.135
BBSA	dwarf.shrub	DIRECT	Elevation	-0.096	0.001	0.02	-0.135	-0.058	*	Additional	0.096
BBSA	dwarf.shrub	DIRECT	Stdev.elevation	0.059	-0.001	0.02	0.021	0.101	*	Additional	0.059
BBSA	dwarf.shrub	DIRECT	Dist2Coast.km	0.075	0	0.02	0.035	0.115	*	Additional	0.075
BBSA	dwarf.shrub	DIRECT	Substrate	-0.166	0	0.018	-0.201	-0.131	*	Additional	0.166
BBSA	dwarf.shrub	DIRECT	Snowmelt.DOY	0.062	0	0.019	0.023	0.099	*	Additional	0.062
BBSA	dwarf.shrub	DIRECT	mean.annual.temp	-0.043	0	0.019	-0.08	-0.006	*	Climate	0.043
BBSA	dwarf.shrub	DIRECT	temp.seasonality	0.077	-0.001	0.017	0.043	0.111	*	Climate	0.077
BBSA	dwarf.shrub	DIRECT	mean.diurnal.range	-0.014	0	0.016	-0.046	0.017		Climate	0.014
BBSA	dwarf.shrub	DIRECT	annual.precip	0.241	0	0.017	0.209	0.274	*	Climate	0.241
BBSA	dwarf.shrub	DIRECT	precip.seasonality	0.234	0	0.018	0.199	0.269	*	Climate	0.234
BBSA	dwarf.shrub	INDIRECT	Elevation	-0.004	0	0.006	-0.015	0.007		Additional	0.004
BBSA	dwarf.shrub	INDIRECT	Stdev.elevation	0.044	0	0.006	0.033	0.057	*	Additional	0.044
BBSA	dwarf.shrub	INDIRECT	Dist2Coast.km	0.039	0	0.008	0.022	0.055	*	Additional	0.039
BBSA	dwarf.shrub	INDIRECT	mean.annual.temp	-0.037	0	0.012	-0.059	-0.014	*	Climate	0.037
BBSA	dwarf.shrub	INDIRECT	temp.seasonality	-0.017	0	0.005	-0.028	-0.006	*	Climate	0.017
BBSA	dwarf.shrub	INDIRECT	mean.diurnal.range	0.003	0	0.001	0.001	0.005	*	Climate	0.003
BBSA	dwarf.shrub	INDIRECT	annual.precip	0.01	0	0.003	0.004	0.015	*	Climate	0.01
BBSA	dwarf.shrub	INDIRECT	precip.seasonality	-0.001	0	0.001	-0.003	0		Climate	0.001
BBSA	dwarf.shrub	TOTAL	Elevation	-0.1	0.001	0.019	-0.137	-0.064	*	Additional	0.1
BBSA	dwarf.shrub	TOTAL	Stdev.elevation	0.103	-0.001	0.019	0.067	0.145	*	Additional	0.103
BBSA	dwarf.shrub	TOTAL	Dist2Coast.km	0.114	0	0.02	0.074	0.153	*	Additional	0.114
BBSA	dwarf.shrub	TOTAL	Substrate	-0.166	0	0.018	-0.201	-0.131	*	Additional	0.166
BBSA	dwarf.shrub	TOTAL	Snowmelt.DOY	0.062	0	0.019	0.023	0.099	*	Additional	0.062
BBSA	dwarf.shrub	TOTAL	mean.annual.temp	-0.08	0	0.011	-0.101	-0.059	*	Climate	0.08
BBSA	dwarf.shrub	TOTAL	temp.seasonality	0.061	0	0.015	0.031	0.091	*	Climate	0.061
BBSA	dwarf.shrub	TOTAL	mean.diurnal.range	-0.011	0	0.016	-0.043	0.02		Climate	0.011
BBSA	dwarf.shrub	TOTAL	annual.precip	0.251	-0.001	0.015	0.221	0.282	*	Climate	0.251
BBSA	dwarf.shrub	TOTAL	precip.seasonality	0.233	0	0.018	0.198	0.269	*	Climate	0.233
BBSA	sparse.veg.bedrock	DIRECT	Elevation	-0.006	0	0.024	-0.051	0.043		Additional	0.006
BBSA	sparse.veg.bedrock	DIRECT	Stdev.elevation	0.028	0	0.022	-0.016	0.071		Additional	0.028
BBSA	sparse.veg.bedrock	DIRECT	Dist2Coast.km	-0.073	0	0.021	-0.113	-0.032	*	Additional	0.073
BBSA	sparse.veg.bedrock	DIRECT	Substrate	-0.23	0	0.023	-0.275	-0.182	*	Additional	0.23
BBSA	sparse.veg.bedrock	DIRECT	Snowmelt.DOY	0.051	0	0.02	0.011	0.089	*	Additional	0.051
BBSA	sparse.veg.bedrock	DIRECT	mean.annual.temp	-0.076	0	0.019	-0.116	-0.04	*	Climate	0.076
BBSA	sparse.veg.bedrock	DIRECT	temp.seasonality	-0.011	0	0.017	-0.044	0.023		Climate	0.011
BBSA	sparse.veg.bedrock	DIRECT	mean.diurnal.range	0.064	0	0.016	0.034	0.096	*	Climate	0.064
BBSA	sparse.veg.bedrock	DIRECT	annual.precip	0.143	0	0.021	0.106	0.188	*	Climate	0.143
BBSA	sparse.veg.bedrock	DIRECT	precip.seasonality	0.075	0	0.023	0.029	0.12	*	Climate	0.075
BBSA	sparse.veg.bedrock	INDIRECT	Elevation	-0.004	0	0.005	-0.014	0.006		Additional	0.004
BBSA	sparse.veg.bedrock	INDIRECT	Stdev.elevation	0.026	0	0.005	0.016	0.037	*	Additional	0.026
BBSA	sparse.veg.bedrock	INDIRECT	Dist2Coast.km	0.028	0	0.009	0.011	0.045	*	Additional	0.028
BBSA	sparse.veg.bedrock	INDIRECT	mean.annual.temp	-0.03	0	0.012	-0.053	-0.006	*	Climate	0.03
BBSA	sparse.veg.bedrock	INDIRECT	temp.seasonality	-0.014	0	0.006	-0.025	-0.003	*	Climate	0.014
BBSA	sparse.veg.bedrock	INDIRECT	mean.diurnal.range	0.002	0	0.001	0.001	0.005	*	Climate	0.002
BBSA	sparse.veg.bedrock	INDIRECT	annual.precip	0.008	0	0.003	0.002	0.014	*	Climate	0.008
BBSA	sparse.veg.bedrock	INDIRECT	precip.seasonality	-0.001	0	0.001	-0.003	0		Climate	0.001
BBSA	sparse.veg.bedrock	TOTAL	Elevation	-0.01	0	0.022	-0.051	0.036		Additional	0.01
BBSA	sparse.veg.bedrock	TOTAL	Stdev.elevation	0.054	0	0.019	0.016	0.093	*	Additional	0.054
BBSA	sparse.veg.bedrock	TOTAL	Dist2Coast.km	-0.045	0	0.017	-0.078	-0.012	*	Additional	0.045
BBSA	sparse.veg.bedrock	TOTAL	Substrate	-0.23	0	0.023	-0.275	-0.182	*	Additional	0.23
BBSA	sparse.veg.bedrock	TOTAL	Snowmelt.DOY	0.051	0	0.02	0.011	0.089	*	Additional	0.051
BBSA	sparse.veg.bedrock	TOTAL	mean.annual.temp	-0.106	0	0.011	-0.129	-0.086	*	Climate	0.106
BBSA	sparse.veg.bedrock	TOTAL	temp.seasonality	-0.025	0	0.015	-0.054	0.005		Climate	0.025
BBSA	sparse.veg.bedrock	TOTAL	mean.diurnal.range	0.066	0	0.016	0.036	0.099	*	Climate	0.066
BBSA	sparse.veg.bedrock	TOTAL	annual.precip	0.151	0	0.019	0.116	0.193	*	Climate	0.151
BBSA	sparse.veg.bedrock	TOTAL	precip.seasonality	0.074	0	0.023	0.028	0.119	*	Climate	0.074
BBSA	sparse.veg.till	DIRECT	Elevation	-0.06	0.001	0.019	-0.098	-0.021	*	Additional	0.06
BBSA	sparse.veg.till	DIRECT	Stdev.elevation	-0.073	0	0.021	-0.113	-0.031	*	Additional	0.073
BBSA	sparse.veg.till	DIRECT	Dist2Coast.km	0.085	0	0.015	0.055	0.114	*	Additional	0.085
BBSA	sparse.veg.till	DIRECT	Substrate	-0.048	0.001	0.023	-0.092	-0.004	*	Additional	0.048
BBSA	sparse.veg.till	DIRECT	Snowmelt.DOY	-0.154	0.001	0.027	-0.204	-0.1	*	Additional	0.154
BBSA	sparse.veg.till	DIRECT	mean.annual.temp	-0.285	0.001	0.023	-0.331	-0.238	*	Climate	0.285
BBSA	sparse.veg.till	DIRECT	temp.seasonality	-0.279	0.001	0.017	-0.313	-0.246	*	Climate	0.279
BBSA	sparse.veg.till	DIRECT	mean.diurnal.range	0.02	0	0.016	-0.012	0.051		Climate	0.02
BBSA	sparse.veg.till	DIRECT	annual.precip	0.008	0	0.02	-0.029	0.049		Climate	0.008
BBSA	sparse.veg.till	DIRECT	precip.seasonality	-0.017	0	0.018	-0.051	0.018		Climate	0.017
BBSA	sparse.veg.till	INDIRECT	Elevation	0.075	0	0.006	0.063	0.089	*	Additional	0.075
BBSA	sparse.veg.till	INDIRECT	Stdev.elevation	0.008	0	0.006	-0.004	0.02		Additional	0.008
BBSA	sparse.veg.till	INDIRECT	Dist2Coast.km	-0.124	0	0.009	-0.142	-0.107	*	Additional	0.124
BBSA	sparse.veg.till	INDIRECT	mean.annual.temp	0.092	-0.001	0.016	0.061	0.122	*	Climate	0.092
BBSA	sparse.veg.till	INDIRECT	temp.seasonality	0.042	0	0.008	0.027	0.057	*	Climate	0.042
BBSA	sparse.veg.till	INDIRECT	mean.diurnal.range	-0.007	0	0.002	-0.011	-0.004	*	Climate	0.007
BBSA	sparse.veg.till	INDIRECT	annual.precip	-0.024	0	0.004	-0.032	-0.016	*	Climate	0.024
BBSA	sparse.veg.till	INDIRECT	precip.seasonality	0.003	0	0.002	0	0.007		Climate	0.003
BBSA	sparse.veg.till	TOTAL	Elevation	0.015	0	0.017	-0.018	0.05		Additional	0.015
BBSA	sparse.veg.till	TOTAL	Stdev.elevation	-0.065	0	0.019	-0.1	-0.026	*	Additional	0.065
BBSA	sparse.veg.till	TOTAL	Dist2Coast.km	-0.038	0	0.011	-0.061	-0.017	*	Additional	0.038
BBSA	sparse.veg.till	TOTAL	Substrate	-0.048	0.001	0.023	-0.092	-0.004	*	Additional	0.048
BBSA	sparse.veg.till	TOTAL	Snowmelt.DOY	-0.154	0.001	0.027	-0.204	-0.1	*	Additional	0.154
BBSA	sparse.veg.till	TOTAL	mean.annual.temp	-0.193	0	0.011	-0.216	-0.173	*	Climate	0.193
BBSA	sparse.veg.till	TOTAL	temp.seasonality	-0.237	0	0.015	-0.268	-0.207	*	Climate	0.237
BBSA	sparse.veg.till	TOTAL	mean.diurnal.range	0.013	0	0.016	-0.019	0.044		Climate	0.013
BBSA	sparse.veg.till	TOTAL	annual.precip	-0.016	0	0.019	-0.051	0.022		Climate	0.016
BBSA	sparse.veg.till	TOTAL	precip.seasonality	-0.014	0	0.018	-0.05	0.021		Climate	0.014
BBSA	cryptogram.crust	DIRECT	Elevation	-0.08	0	0.015	-0.11	-0.052	*	Additional	0.08
BBSA	cryptogram.crust	DIRECT	Stdev.elevation	-0.054	0	0.018	-0.091	-0.019	*	Additional	0.054
BBSA	cryptogram.crust	DIRECT	Dist2Coast.km	0.138	-0.001	0.016	0.107	0.17	*	Additional	0.138
BBSA	cryptogram.crust	DIRECT	Substrate	0.064	0	0.018	0.027	0.1	*	Additional	0.064
BBSA	cryptogram.crust	DIRECT	Snowmelt.DOY	-0.135	0	0.023	-0.181	-0.091	*	Additional	0.135
BBSA	cryptogram.crust	DIRECT	mean.annual.temp	-0.25	-0.001	0.028	-0.303	-0.195	*	Climate	0.25
BBSA	cryptogram.crust	DIRECT	temp.seasonality	-0.231	-0.001	0.021	-0.269	-0.186	*	Climate	0.231
BBSA	cryptogram.crust	DIRECT	mean.diurnal.range	-0.066	0.001	0.017	-0.1	-0.032	*	Climate	0.066
BBSA	cryptogram.crust	DIRECT	annual.precip	0.006	0.001	0.025	-0.041	0.056		Climate	0.006
BBSA	cryptogram.crust	DIRECT	precip.seasonality	-0.016	0	0.019	-0.053	0.022		Climate	0.016
BBSA	cryptogram.crust	INDIRECT	Elevation	0.078	0	0.006	0.067	0.091	*	Additional	0.078
BBSA	cryptogram.crust	INDIRECT	Stdev.elevation	-0.001	0	0.007	-0.016	0.013		Additional	0.001
BBSA	cryptogram.crust	INDIRECT	Dist2Coast.km	-0.137	0	0.008	-0.154	-0.121	*	Additional	0.137
BBSA	cryptogram.crust	INDIRECT	mean.annual.temp	0.081	0	0.014	0.055	0.108	*	Climate	0.081
BBSA	cryptogram.crust	INDIRECT	temp.seasonality	0.037	0	0.007	0.025	0.051	*	Climate	0.037
BBSA	cryptogram.crust	INDIRECT	mean.diurnal.range	-0.006	0	0.002	-0.01	-0.003	*	Climate	0.006
BBSA	cryptogram.crust	INDIRECT	annual.precip	-0.021	0	0.003	-0.028	-0.015	*	Climate	0.021
BBSA	cryptogram.crust	INDIRECT	precip.seasonality	0.003	0	0.002	0	0.006		Climate	0.003
BBSA	cryptogram.crust	TOTAL	Elevation	-0.002	0	0.013	-0.028	0.025		Additional	0.002
BBSA	cryptogram.crust	TOTAL	Stdev.elevation	-0.056	0	0.016	-0.087	-0.025	*	Additional	0.056
BBSA	cryptogram.crust	TOTAL	Dist2Coast.km	0.002	0	0.013	-0.024	0.029		Additional	0.002
BBSA	cryptogram.crust	TOTAL	Substrate	0.064	0	0.018	0.027	0.1	*	Additional	0.064
BBSA	cryptogram.crust	TOTAL	Snowmelt.DOY	-0.135	0	0.023	-0.181	-0.091	*	Additional	0.135
BBSA	cryptogram.crust	TOTAL	mean.annual.temp	-0.169	-0.001	0.017	-0.2	-0.135	*	Climate	0.169
BBSA	cryptogram.crust	TOTAL	temp.seasonality	-0.194	-0.001	0.019	-0.229	-0.154	*	Climate	0.194
BBSA	cryptogram.crust	TOTAL	mean.diurnal.range	-0.072	0.001	0.017	-0.105	-0.039	*	Climate	0.072
BBSA	cryptogram.crust	TOTAL	annual.precip	-0.015	0.001	0.023	-0.058	0.03		Climate	0.015
BBSA	cryptogram.crust	TOTAL	precip.seasonality	-0.013	0	0.02	-0.052	0.025		Climate	0.013
BBSA	wetlands	DIRECT	Elevation	0.022	0	0.011	0	0.045		Additional	0.022
BBSA	wetlands	DIRECT	Stdev.elevation	0.022	0	0.014	-0.005	0.052		Additional	0.022
BBSA	wetlands	DIRECT	Dist2Coast.km	-0.069	0	0.013	-0.095	-0.043	*	Additional	0.069
BBSA	wetlands	DIRECT	Substrate	0.159	0	0.015	0.131	0.189	*	Additional	0.159
BBSA	wetlands	DIRECT	Snowmelt.DOY	0.103	0	0.018	0.066	0.138	*	Additional	0.103
BBSA	wetlands	DIRECT	mean.annual.temp	0.155	0	0.015	0.124	0.185	*	Climate	0.155
BBSA	wetlands	DIRECT	temp.seasonality	0.22	0	0.014	0.192	0.247	*	Climate	0.22
BBSA	wetlands	DIRECT	mean.diurnal.range	-0.221	0	0.015	-0.251	-0.192	*	Climate	0.221
BBSA	wetlands	DIRECT	annual.precip	-0.115	0	0.012	-0.138	-0.093	*	Climate	0.115
BBSA	wetlands	DIRECT	precip.seasonality	-0.118	0	0.015	-0.148	-0.09	*	Climate	0.118
BBSA	wetlands	INDIRECT	Elevation	-0.008	0	0.006	-0.02	0.003		Additional	0.008
BBSA	wetlands	INDIRECT	Stdev.elevation	-0.049	0	0.006	-0.061	-0.038	*	Additional	0.049
BBSA	wetlands	INDIRECT	Dist2Coast.km	-0.014	0	0.007	-0.028	-0.002	*	Additional	0.014
BBSA	wetlands	INDIRECT	mean.annual.temp	-0.061	0	0.011	-0.082	-0.04	*	Climate	0.061
BBSA	wetlands	INDIRECT	temp.seasonality	-0.028	0	0.005	-0.038	-0.018	*	Climate	0.028
BBSA	wetlands	INDIRECT	mean.diurnal.range	0.005	0	0.001	0.003	0.007	*	Climate	0.005
BBSA	wetlands	INDIRECT	annual.precip	0.016	0	0.003	0.01	0.022	*	Climate	0.016
BBSA	wetlands	INDIRECT	precip.seasonality	-0.002	0	0.001	-0.005	0		Climate	0.002
BBSA	wetlands	TOTAL	Elevation	0.014	0	0.008	-0.002	0.03		Additional	0.014
BBSA	wetlands	TOTAL	Stdev.elevation	-0.026	0	0.012	-0.048	-0.002	*	Additional	0.026
BBSA	wetlands	TOTAL	Dist2Coast.km	-0.084	0	0.009	-0.1	-0.067	*	Additional	0.084
BBSA	wetlands	TOTAL	Substrate	0.159	0	0.015	0.131	0.189	*	Additional	0.159
BBSA	wetlands	TOTAL	Snowmelt.DOY	0.103	0	0.018	0.066	0.138	*	Additional	0.103
BBSA	wetlands	TOTAL	mean.annual.temp	0.093	0	0.009	0.075	0.111	*	Climate	0.093
BBSA	wetlands	TOTAL	temp.seasonality	0.192	0	0.012	0.168	0.215	*	Climate	0.192
BBSA	wetlands	TOTAL	mean.diurnal.range	-0.217	0	0.015	-0.246	-0.188	*	Climate	0.217
BBSA	wetlands	TOTAL	annual.precip	-0.099	0	0.01	-0.119	-0.079	*	Climate	0.099
BBSA	wetlands	TOTAL	precip.seasonality	-0.12	0	0.015	-0.15	-0.091	*	Climate	0.12
BBSA	barren	DIRECT	Elevation	0.018	0	0.021	-0.023	0.061		Additional	0.018
BBSA	barren	DIRECT	Stdev.elevation	-0.029	0.001	0.021	-0.073	0.011		Additional	0.029
BBSA	barren	DIRECT	Dist2Coast.km	0.059	0	0.017	0.028	0.094	*	Additional	0.059
BBSA	barren	DIRECT	Substrate	0.175	-0.001	0.031	0.114	0.234	*	Additional	0.175
BBSA	barren	DIRECT	Snowmelt.DOY	0.005	0	0.024	-0.043	0.05		Additional	0.005
BBSA	barren	DIRECT	mean.annual.temp	-0.128	0	0.021	-0.171	-0.089	*	Climate	0.128
BBSA	barren	DIRECT	temp.seasonality	-0.075	0.001	0.02	-0.118	-0.037	*	Climate	0.075
BBSA	barren	DIRECT	mean.diurnal.range	-0.085	0	0.018	-0.119	-0.049	*	Climate	0.085
BBSA	barren	DIRECT	annual.precip	0.032	0	0.021	-0.008	0.075		Climate	0.032
BBSA	barren	DIRECT	precip.seasonality	-0.064	-0.001	0.023	-0.107	-0.016	*	Climate	0.064
BBSA	barren	INDIRECT	Elevation	0.037	0	0.005	0.028	0.046	*	Additional	0.037
BBSA	barren	INDIRECT	Stdev.elevation	-0.012	0	0.006	-0.025	0		Additional	0.012
BBSA	barren	INDIRECT	Dist2Coast.km	-0.07	0	0.008	-0.086	-0.055	*	Additional	0.07
BBSA	barren	INDIRECT	mean.annual.temp	-0.003	0	0.014	-0.03	0.026		Climate	0.003
BBSA	barren	INDIRECT	temp.seasonality	-0.001	0	0.006	-0.013	0.012		Climate	0.001
BBSA	barren	INDIRECT	mean.diurnal.range	0	0	0.001	-0.002	0.002		Climate	0
BBSA	barren	INDIRECT	annual.precip	0.001	0	0.004	-0.007	0.008		Climate	0.001
BBSA	barren	INDIRECT	precip.seasonality	0	0	0.001	-0.001	0.001		Climate	0
BBSA	barren	TOTAL	Elevation	0.055	0	0.02	0.017	0.095	*	Additional	0.055
BBSA	barren	TOTAL	Stdev.elevation	-0.041	0.001	0.018	-0.077	-0.008	*	Additional	0.041
BBSA	barren	TOTAL	Dist2Coast.km	-0.011	0	0.013	-0.036	0.015		Additional	0.011
BBSA	barren	TOTAL	Substrate	0.175	-0.001	0.031	0.114	0.234	*	Additional	0.175
BBSA	barren	TOTAL	Snowmelt.DOY	0.005	0	0.024	-0.043	0.05		Additional	0.005
BBSA	barren	TOTAL	mean.annual.temp	-0.131	0	0.01	-0.151	-0.113	*	Climate	0.131
BBSA	barren	TOTAL	temp.seasonality	-0.076	0.001	0.016	-0.11	-0.046	*	Climate	0.076
BBSA	barren	TOTAL	mean.diurnal.range	-0.085	0	0.017	-0.118	-0.05	*	Climate	0.085
BBSA	barren	TOTAL	annual.precip	0.033	0	0.019	-0.004	0.072		Climate	0.033
BBSA	barren	TOTAL	precip.seasonality	-0.064	-0.001	0.023	-0.107	-0.016	*	Climate	0.064
BBSA	Snowmelt.DOY	DIRECT	Elevation	-0.079	0	0.014	-0.112	-0.055	*	Additional	0.079
BBSA	Snowmelt.DOY	DIRECT	Stdev.elevation	-0.065	0	0.013	-0.091	-0.039	*	Additional	0.065
BBSA	Snowmelt.DOY	DIRECT	Dist2Coast.km	0.037	0	0.011	0.016	0.06	*	Additional	0.037
BBSA	Snowmelt.DOY	DIRECT	mean.annual.temp	-0.598	0.001	0.013	-0.624	-0.575	*	Climate	0.598
BBSA	Snowmelt.DOY	DIRECT	temp.seasonality	-0.272	0.001	0.012	-0.298	-0.25	*	Climate	0.272
BBSA	Snowmelt.DOY	DIRECT	mean.diurnal.range	0.045	0	0.01	0.026	0.065	*	Climate	0.045
BBSA	Snowmelt.DOY	DIRECT	annual.precip	0.156	0	0.011	0.134	0.178	*	Climate	0.156
BBSA	Snowmelt.DOY	DIRECT	precip.seasonality	-0.019	0	0.011	-0.041	0.003		Climate	0.019
BBSA	Snowmelt.DOY	INDIRECT	Elevation	0.128	0	0.009	0.111	0.145	*	Additional	0.128
BBSA	Snowmelt.DOY	INDIRECT	Stdev.elevation	0.022	0	0.009	0.004	0.041	*	Additional	0.022
BBSA	Snowmelt.DOY	INDIRECT	Dist2Coast.km	-0.178	0.001	0.008	-0.194	-0.164	*	Additional	0.178
BBSA	Snowmelt.DOY	TOTAL	Elevation	0.048	0	0.016	0.016	0.078	*	Additional	0.048
BBSA	Snowmelt.DOY	TOTAL	Stdev.elevation	-0.043	0	0.016	-0.074	-0.013	*	Additional	0.043
BBSA	Snowmelt.DOY	TOTAL	Dist2Coast.km	-0.141	0	0.011	-0.163	-0.12	*	Additional	0.141
BBSA	Snowmelt.DOY	TOTAL	mean.annual.temp	-0.598	0.001	0.013	-0.624	-0.575	*	Climate	0.598
BBSA	Snowmelt.DOY	TOTAL	temp.seasonality	-0.272	0.001	0.012	-0.298	-0.25	*	Climate	0.272
BBSA	Snowmelt.DOY	TOTAL	mean.diurnal.range	0.045	0	0.01	0.026	0.065	*	Climate	0.045
BBSA	Snowmelt.DOY	TOTAL	annual.precip	0.156	0	0.011	0.134	0.178	*	Climate	0.156
BBSA	Snowmelt.DOY	TOTAL	precip.seasonality	-0.019	0	0.011	-0.041	0.003		Climate	0.019
BBSA	mean.annual.temp	DIRECT	Elevation	-0.241	0	0.015	-0.27	-0.211	*	Additional	0.241
BBSA	mean.annual.temp	DIRECT	Stdev.elevation	-0.021	0	0.022	-0.066	0.02		Additional	0.021
BBSA	mean.annual.temp	DIRECT	Dist2Coast.km	0.299	0	0.014	0.271	0.328	*	Additional	0.299
BBSA	mean.annual.temp	TOTAL	Elevation	-0.241	0	0.015	-0.27	-0.211	*	Additional	0.241
BBSA	mean.annual.temp	TOTAL	Stdev.elevation	-0.021	0	0.022	-0.066	0.02		Additional	0.021
BBSA	mean.annual.temp	TOTAL	Dist2Coast.km	0.299	0	0.014	0.271	0.328	*	Additional	0.299
BBSA	temp.seasonality	DIRECT	Elevation	-0.072	0	0.02	-0.111	-0.035	*	Additional	0.072
BBSA	temp.seasonality	DIRECT	Stdev.elevation	0.02	-0.001	0.019	-0.015	0.059		Additional	0.02
BBSA	temp.seasonality	DIRECT	Dist2Coast.km	0.261	0	0.018	0.225	0.296	*	Additional	0.261
BBSA	temp.seasonality	TOTAL	Elevation	-0.072	0	0.02	-0.111	-0.035	*	Additional	0.072
BBSA	temp.seasonality	TOTAL	Stdev.elevation	0.02	-0.001	0.019	-0.015	0.059		Additional	0.02
BBSA	temp.seasonality	TOTAL	Dist2Coast.km	0.261	0	0.018	0.225	0.296	*	Additional	0.261
BBSA	mean.diurnal.range	DIRECT	Elevation	-0.156	0	0.015	-0.185	-0.126	*	Additional	0.156
BBSA	mean.diurnal.range	DIRECT	Stdev.elevation	0.102	0	0.02	0.063	0.141	*	Additional	0.102
BBSA	mean.diurnal.range	DIRECT	Dist2Coast.km	0.375	0	0.019	0.336	0.412	*	Additional	0.375
BBSA	mean.diurnal.range	TOTAL	Elevation	-0.156	0	0.015	-0.185	-0.126	*	Additional	0.156
BBSA	mean.diurnal.range	TOTAL	Stdev.elevation	0.102	0	0.02	0.063	0.141	*	Additional	0.102
BBSA	mean.diurnal.range	TOTAL	Dist2Coast.km	0.375	0	0.019	0.336	0.412	*	Additional	0.375
BBSA	annual.precip	DIRECT	Elevation	-0.174	0	0.014	-0.2	-0.144	*	Additional	0.174
BBSA	annual.precip	DIRECT	Stdev.elevation	0.078	0	0.015	0.049	0.106	*	Additional	0.078
BBSA	annual.precip	DIRECT	Dist2Coast.km	0.333	0	0.013	0.308	0.357	*	Additional	0.333
BBSA	annual.precip	TOTAL	Elevation	-0.174	0	0.014	-0.2	-0.144	*	Additional	0.174
BBSA	annual.precip	TOTAL	Stdev.elevation	0.078	0	0.015	0.049	0.106	*	Additional	0.078
BBSA	annual.precip	TOTAL	Dist2Coast.km	0.333	0	0.013	0.308	0.357	*	Additional	0.333
BBSA	precip.seasonality	DIRECT	Elevation	0.119	0	0.018	0.084	0.154	*	Additional	0.119
BBSA	precip.seasonality	DIRECT	Stdev.elevation	0.115	0	0.021	0.075	0.156	*	Additional	0.115
BBSA	precip.seasonality	DIRECT	Dist2Coast.km	-0.15	0	0.019	-0.188	-0.114	*	Additional	0.15
BBSA	precip.seasonality	TOTAL	Elevation	0.119	0	0.018	0.084	0.154	*	Additional	0.119
BBSA	precip.seasonality	TOTAL	Stdev.elevation	0.115	0	0.021	0.075	0.156	*	Additional	0.115
BBSA	precip.seasonality	TOTAL	Dist2Coast.km	-0.15	0	0.019	-0.188	-0.114	*	Additional	0.15
DUNL	presence	DIRECT	Elevation	-0.097	-0.004	0.018	-0.131	-0.065	*	Additional	0.097
DUNL	presence	DIRECT	Stdev.elevation	0.051	0.001	0.013	0.026	0.076	*	Additional	0.051
DUNL	presence	DIRECT	Dist2Coast.km	0.01	0	0.01	-0.012	0.028		Additional	0.01
DUNL	presence	DIRECT	Substrate	0.022	0.001	0.01	0.002	0.04	*	Additional	0.022
DUNL	presence	DIRECT	tussock.gram	-0.003	-0.002	0.01	-0.022	0.015		Additional	0.003
DUNL	presence	DIRECT	wet.sedge	0.018	0	0.007	0.005	0.031	*	Additional	0.018
DUNL	presence	DIRECT	nontussock.gram	0.012	0	0.01	-0.007	0.031		Additional	0.012
DUNL	presence	DIRECT	dry.gram.dwarf.shrub	0.013	0.001	0.009	-0.006	0.029		Additional	0.013
DUNL	presence	DIRECT	low.shrub	0.018	-0.001	0.008	0.002	0.032	*	Additional	0.018
DUNL	presence	DIRECT	high.shrub	-0.008	-0.001	0.011	-0.031	0.011		Additional	0.008
DUNL	presence	DIRECT	dwarf.shrub	0.018	-0.001	0.011	-0.006	0.038		Additional	0.018
DUNL	presence	DIRECT	sparse.veg.bedrock	0.001	-0.001	0.01	-0.019	0.019		Additional	0.001
DUNL	presence	DIRECT	sparse.veg.till	-0.012	-0.005	0.02	-0.05	0.022		Additional	0.012
DUNL	presence	DIRECT	cryptogram.crust	0.033	0.004	0.009	0.018	0.05	*	Additional	0.033
DUNL	presence	DIRECT	wetlands	-0.018	-0.002	0.011	-0.039	0.004		Additional	0.018
DUNL	presence	DIRECT	barren	0.019	-0.002	0.011	-0.003	0.037		Additional	0.019
DUNL	presence	DIRECT	Snowmelt.DOY	0.086	0.001	0.011	0.064	0.108	*	Additional	0.086
DUNL	presence	DIRECT	mean.annual.temp	0.068	0.001	0.011	0.046	0.089	*	Climate	0.068
DUNL	presence	DIRECT	temp.seasonality	0.036	0.001	0.006	0.023	0.047	*	Climate	0.036
DUNL	presence	DIRECT	mean.diurnal.range	0.009	0.001	0.01	-0.01	0.028		Climate	0.009
DUNL	presence	DIRECT	annual.precip	-0.013	0	0.01	-0.032	0.006		Climate	0.013
DUNL	presence	DIRECT	precip.seasonality	0.002	0.001	0.01	-0.019	0.02		Climate	0.002
DUNL	presence	INDIRECT	Elevation	-0.013	0	0.003	-0.019	-0.007	*	Additional	0.013
DUNL	presence	INDIRECT	Stdev.elevation	-0.003	0	0.004	-0.011	0.004		Additional	0.003
DUNL	presence	INDIRECT	Dist2Coast.km	0.018	0.001	0.005	0.008	0.027	*	Additional	0.018
DUNL	presence	INDIRECT	Substrate	-0.001	0	0.003	-0.008	0.005		Additional	0.001
DUNL	presence	INDIRECT	Snowmelt.DOY	0	0	0.004	-0.007	0.008		Additional	0
DUNL	presence	INDIRECT	mean.annual.temp	-0.057	0	0.008	-0.073	-0.042	*	Climate	0.057
DUNL	presence	INDIRECT	temp.seasonality	-0.028	0	0.006	-0.041	-0.016	*	Climate	0.028
DUNL	presence	INDIRECT	mean.diurnal.range	0.008	0	0.003	0.002	0.015	*	Climate	0.008
DUNL	presence	INDIRECT	annual.precip	0.021	0	0.004	0.014	0.028	*	Climate	0.021
DUNL	presence	INDIRECT	precip.seasonality	0.007	0	0.003	0.001	0.014	*	Climate	0.007
DUNL	presence	TOTAL	Elevation	-0.11	-0.004	0.017	-0.143	-0.078	*	Additional	0.11
DUNL	presence	TOTAL	Stdev.elevation	0.048	0.001	0.012	0.024	0.071	*	Additional	0.048
DUNL	presence	TOTAL	Dist2Coast.km	0.028	0	0.009	0.007	0.043	*	Additional	0.028
DUNL	presence	TOTAL	Substrate	0.021	0.001	0.01	0.001	0.04	*	Additional	0.021
DUNL	presence	TOTAL	tussock.gram	-0.003	-0.002	0.01	-0.022	0.015		Additional	0.003
DUNL	presence	TOTAL	wet.sedge	0.018	0	0.007	0.005	0.031	*	Additional	0.018
DUNL	presence	TOTAL	nontussock.gram	0.012	0	0.01	-0.007	0.031		Additional	0.012
DUNL	presence	TOTAL	dry.gram.dwarf.shrub	0.013	0.001	0.009	-0.006	0.029		Additional	0.013
DUNL	presence	TOTAL	low.shrub	0.018	-0.001	0.008	0.002	0.032	*	Additional	0.018
DUNL	presence	TOTAL	high.shrub	-0.008	-0.001	0.011	-0.031	0.011		Additional	0.008
DUNL	presence	TOTAL	dwarf.shrub	0.018	-0.001	0.011	-0.006	0.038		Additional	0.018
DUNL	presence	TOTAL	sparse.veg.bedrock	0.001	-0.001	0.01	-0.019	0.019		Additional	0.001
DUNL	presence	TOTAL	sparse.veg.till	-0.012	-0.005	0.02	-0.05	0.022		Additional	0.012
DUNL	presence	TOTAL	cryptogram.crust	0.033	0.004	0.009	0.018	0.05	*	Additional	0.033
DUNL	presence	TOTAL	wetlands	-0.018	-0.002	0.011	-0.039	0.004		Additional	0.018
DUNL	presence	TOTAL	barren	0.019	-0.002	0.011	-0.003	0.037		Additional	0.019
DUNL	presence	TOTAL	Snowmelt.DOY	0.087	0.001	0.012	0.064	0.109	*	Additional	0.087
DUNL	presence	TOTAL	mean.annual.temp	0.011	0.001	0.005	0.001	0.021	*	Climate	0.011
DUNL	presence	TOTAL	temp.seasonality	0.008	0.001	0.006	-0.003	0.019		Climate	0.008
DUNL	presence	TOTAL	mean.diurnal.range	0.016	0.001	0.009	-0.002	0.035		Climate	0.016
DUNL	presence	TOTAL	annual.precip	0.008	0.001	0.008	-0.009	0.024		Climate	0.008
DUNL	presence	TOTAL	precip.seasonality	0.009	0.001	0.01	-0.012	0.027		Climate	0.009
DUNL	tussock.gram	DIRECT	Elevation	0.039	0	0.023	-0.004	0.086		Additional	0.039
DUNL	tussock.gram	DIRECT	Stdev.elevation	0.039	0	0.026	-0.011	0.092		Additional	0.039
DUNL	tussock.gram	DIRECT	Dist2Coast.km	0.009	0	0.02	-0.031	0.049		Additional	0.009
DUNL	tussock.gram	DIRECT	Substrate	-0.014	0	0.019	-0.052	0.023		Additional	0.014
DUNL	tussock.gram	DIRECT	Snowmelt.DOY	-0.08	0	0.021	-0.123	-0.039	*	Additional	0.08
DUNL	tussock.gram	DIRECT	mean.annual.temp	-0.046	0	0.022	-0.089	-0.004	*	Climate	0.046
DUNL	tussock.gram	DIRECT	temp.seasonality	-0.043	0	0.02	-0.081	-0.003	*	Climate	0.043
DUNL	tussock.gram	DIRECT	mean.diurnal.range	0.013	0	0.02	-0.026	0.052		Climate	0.013
DUNL	tussock.gram	DIRECT	annual.precip	0.026	0	0.021	-0.014	0.067		Climate	0.026
DUNL	tussock.gram	DIRECT	precip.seasonality	0.027	0	0.02	-0.012	0.068		Climate	0.027
DUNL	tussock.gram	INDIRECT	Elevation	0.004	0	0.004	-0.004	0.013		Additional	0.004
DUNL	tussock.gram	INDIRECT	Stdev.elevation	0.01	0	0.004	0.002	0.019	*	Additional	0.01
DUNL	tussock.gram	INDIRECT	Dist2Coast.km	-0.002	0	0.009	-0.019	0.016		Additional	0.002
DUNL	tussock.gram	INDIRECT	mean.annual.temp	0.049	0	0.013	0.024	0.075	*	Climate	0.049
DUNL	tussock.gram	INDIRECT	temp.seasonality	0.021	0	0.006	0.011	0.033	*	Climate	0.021
DUNL	tussock.gram	INDIRECT	mean.diurnal.range	-0.004	0	0.001	-0.007	-0.002	*	Climate	0.004
DUNL	tussock.gram	INDIRECT	annual.precip	-0.014	0	0.004	-0.022	-0.007	*	Climate	0.014
DUNL	tussock.gram	INDIRECT	precip.seasonality	0.001	0	0.001	-0.001	0.003		Climate	0.001
DUNL	tussock.gram	TOTAL	Elevation	0.043	0	0.023	0.001	0.09	*	Additional	0.043
DUNL	tussock.gram	TOTAL	Stdev.elevation	0.049	0	0.026	0.001	0.102	*	Additional	0.049
DUNL	tussock.gram	TOTAL	Dist2Coast.km	0.007	0	0.018	-0.027	0.043		Additional	0.007
DUNL	tussock.gram	TOTAL	Substrate	-0.014	0	0.019	-0.052	0.023		Additional	0.014
DUNL	tussock.gram	TOTAL	Snowmelt.DOY	-0.08	0	0.021	-0.123	-0.039	*	Additional	0.08
DUNL	tussock.gram	TOTAL	mean.annual.temp	0.003	0	0.012	-0.02	0.027		Climate	0.003
DUNL	tussock.gram	TOTAL	temp.seasonality	-0.021	0	0.017	-0.054	0.013		Climate	0.021
DUNL	tussock.gram	TOTAL	mean.diurnal.range	0.009	0	0.02	-0.03	0.048		Climate	0.009
DUNL	tussock.gram	TOTAL	annual.precip	0.012	0	0.019	-0.026	0.049		Climate	0.012
DUNL	tussock.gram	TOTAL	precip.seasonality	0.028	0	0.02	-0.011	0.068		Climate	0.028
DUNL	wet.sedge	DIRECT	Elevation	-0.053	0	0.019	-0.09	-0.015	*	Additional	0.053
DUNL	wet.sedge	DIRECT	Stdev.elevation	-0.035	0	0.022	-0.075	0.011		Additional	0.035
DUNL	wet.sedge	DIRECT	Dist2Coast.km	-0.043	0	0.016	-0.075	-0.012	*	Additional	0.043
DUNL	wet.sedge	DIRECT	Substrate	0.083	0	0.017	0.049	0.116	*	Additional	0.083
DUNL	wet.sedge	DIRECT	Snowmelt.DOY	0.042	0	0.02	0.004	0.082	*	Additional	0.042
DUNL	wet.sedge	DIRECT	mean.annual.temp	-0.025	0	0.02	-0.064	0.015		Climate	0.025
DUNL	wet.sedge	DIRECT	temp.seasonality	-0.084	0	0.024	-0.13	-0.035	*	Climate	0.084
DUNL	wet.sedge	DIRECT	mean.diurnal.range	0.149	0	0.018	0.114	0.184	*	Climate	0.149
DUNL	wet.sedge	DIRECT	annual.precip	0.096	0	0.019	0.058	0.133	*	Climate	0.096
DUNL	wet.sedge	DIRECT	precip.seasonality	0.039	0	0.02	-0.001	0.077		Climate	0.039
DUNL	wet.sedge	INDIRECT	Elevation	-0.02	0	0.005	-0.03	-0.009	*	Additional	0.02
DUNL	wet.sedge	INDIRECT	Stdev.elevation	0.024	0	0.005	0.015	0.034	*	Additional	0.024
DUNL	wet.sedge	INDIRECT	Dist2Coast.km	0.046	0	0.009	0.027	0.063	*	Additional	0.046
DUNL	wet.sedge	INDIRECT	mean.annual.temp	-0.026	0	0.012	-0.05	-0.002	*	Climate	0.026
DUNL	wet.sedge	INDIRECT	temp.seasonality	-0.011	0	0.005	-0.022	-0.001	*	Climate	0.011
DUNL	wet.sedge	INDIRECT	mean.diurnal.range	0.002	0	0.001	0	0.004		Climate	0.002
DUNL	wet.sedge	INDIRECT	annual.precip	0.008	0	0.003	0.001	0.014	*	Climate	0.008
DUNL	wet.sedge	INDIRECT	precip.seasonality	0	0	0	-0.002	0		Climate	0
DUNL	wet.sedge	TOTAL	Elevation	-0.073	0	0.018	-0.106	-0.036	*	Additional	0.073
DUNL	wet.sedge	TOTAL	Stdev.elevation	-0.011	0	0.02	-0.048	0.03		Additional	0.011
DUNL	wet.sedge	TOTAL	Dist2Coast.km	0.003	0	0.012	-0.023	0.026		Additional	0.003
DUNL	wet.sedge	TOTAL	Substrate	0.083	0	0.017	0.049	0.116	*	Additional	0.083
DUNL	wet.sedge	TOTAL	Snowmelt.DOY	0.042	0	0.02	0.004	0.082	*	Additional	0.042
DUNL	wet.sedge	TOTAL	mean.annual.temp	-0.051	0	0.011	-0.072	-0.029	*	Climate	0.051
DUNL	wet.sedge	TOTAL	temp.seasonality	-0.095	0	0.021	-0.135	-0.053	*	Climate	0.095
DUNL	wet.sedge	TOTAL	mean.diurnal.range	0.151	0	0.018	0.117	0.186	*	Climate	0.151
DUNL	wet.sedge	TOTAL	annual.precip	0.104	0	0.018	0.067	0.138	*	Climate	0.104
DUNL	wet.sedge	TOTAL	precip.seasonality	0.039	0	0.02	-0.001	0.077		Climate	0.039
DUNL	nontussock.gram	DIRECT	Elevation	-0.001	0	0.023	-0.046	0.046		Additional	0.001
DUNL	nontussock.gram	DIRECT	Stdev.elevation	0.022	0	0.021	-0.02	0.063		Additional	0.022
DUNL	nontussock.gram	DIRECT	Dist2Coast.km	0.035	0	0.025	-0.015	0.084		Additional	0.035
DUNL	nontussock.gram	DIRECT	Substrate	-0.143	0	0.022	-0.188	-0.1	*	Additional	0.143
DUNL	nontussock.gram	DIRECT	Snowmelt.DOY	0.093	0	0.017	0.059	0.126	*	Additional	0.093
DUNL	nontussock.gram	DIRECT	mean.annual.temp	0.101	0	0.017	0.067	0.135	*	Climate	0.101
DUNL	nontussock.gram	DIRECT	temp.seasonality	0.062	0	0.02	0.023	0.101	*	Climate	0.062
DUNL	nontussock.gram	DIRECT	mean.diurnal.range	0.051	0	0.018	0.015	0.086	*	Climate	0.051
DUNL	nontussock.gram	DIRECT	annual.precip	-0.063	0	0.019	-0.102	-0.026	*	Climate	0.063
DUNL	nontussock.gram	DIRECT	precip.seasonality	0.024	0	0.019	-0.013	0.061		Climate	0.024
DUNL	nontussock.gram	INDIRECT	Elevation	-0.015	0	0.005	-0.024	-0.007	*	Additional	0.015
DUNL	nontussock.gram	INDIRECT	Stdev.elevation	-0.002	0	0.004	-0.011	0.007		Additional	0.002
DUNL	nontussock.gram	INDIRECT	Dist2Coast.km	0.025	0	0.009	0.007	0.043	*	Additional	0.025
DUNL	nontussock.gram	INDIRECT	mean.annual.temp	-0.057	0	0.01	-0.077	-0.036	*	Climate	0.057
DUNL	nontussock.gram	INDIRECT	temp.seasonality	-0.025	0	0.005	-0.034	-0.016	*	Climate	0.025
DUNL	nontussock.gram	INDIRECT	mean.diurnal.range	0.004	0	0.001	0.002	0.007	*	Climate	0.004
DUNL	nontussock.gram	INDIRECT	annual.precip	0.016	0	0.003	0.011	0.022	*	Climate	0.016
DUNL	nontussock.gram	INDIRECT	precip.seasonality	-0.001	0	0.001	-0.003	0.001		Climate	0.001
DUNL	nontussock.gram	TOTAL	Elevation	-0.016	0	0.022	-0.06	0.028		Additional	0.016
DUNL	nontussock.gram	TOTAL	Stdev.elevation	0.02	0	0.02	-0.02	0.06		Additional	0.02
DUNL	nontussock.gram	TOTAL	Dist2Coast.km	0.06	0	0.022	0.017	0.103	*	Additional	0.06
DUNL	nontussock.gram	TOTAL	Substrate	-0.143	0	0.022	-0.188	-0.1	*	Additional	0.143
DUNL	nontussock.gram	TOTAL	Snowmelt.DOY	0.093	0	0.017	0.059	0.126	*	Additional	0.093
DUNL	nontussock.gram	TOTAL	mean.annual.temp	0.045	0	0.011	0.023	0.067	*	Climate	0.045
DUNL	nontussock.gram	TOTAL	temp.seasonality	0.037	0	0.018	0.002	0.072	*	Climate	0.037
DUNL	nontussock.gram	TOTAL	mean.diurnal.range	0.055	0	0.018	0.019	0.09	*	Climate	0.055
DUNL	nontussock.gram	TOTAL	annual.precip	-0.046	0	0.019	-0.084	-0.011	*	Climate	0.046
DUNL	nontussock.gram	TOTAL	precip.seasonality	0.024	0	0.019	-0.013	0.061		Climate	0.024
DUNL	dry.gram.dwarf.shrub	DIRECT	Elevation	0.077	0	0.017	0.043	0.109	*	Additional	0.077
DUNL	dry.gram.dwarf.shrub	DIRECT	Stdev.elevation	-0.019	0	0.016	-0.05	0.013		Additional	0.019
DUNL	dry.gram.dwarf.shrub	DIRECT	Dist2Coast.km	-0.046	0	0.023	-0.093	-0.001	*	Additional	0.046
DUNL	dry.gram.dwarf.shrub	DIRECT	Substrate	-0.021	0	0.015	-0.051	0.009		Additional	0.021
DUNL	dry.gram.dwarf.shrub	DIRECT	Snowmelt.DOY	0.062	0	0.016	0.03	0.093	*	Additional	0.062
DUNL	dry.gram.dwarf.shrub	DIRECT	mean.annual.temp	0.169	0	0.017	0.137	0.203	*	Climate	0.169
DUNL	dry.gram.dwarf.shrub	DIRECT	temp.seasonality	0.167	0	0.018	0.132	0.201	*	Climate	0.167
DUNL	dry.gram.dwarf.shrub	DIRECT	mean.diurnal.range	-0.027	0	0.018	-0.061	0.008		Climate	0.027
DUNL	dry.gram.dwarf.shrub	DIRECT	annual.precip	-0.06	0	0.017	-0.095	-0.028	*	Climate	0.06
DUNL	dry.gram.dwarf.shrub	DIRECT	precip.seasonality	0.06	0	0.017	0.029	0.094	*	Climate	0.06
DUNL	dry.gram.dwarf.shrub	INDIRECT	Elevation	-0.026	0	0.004	-0.034	-0.018	*	Additional	0.026
DUNL	dry.gram.dwarf.shrub	INDIRECT	Stdev.elevation	-0.004	0	0.005	-0.013	0.005		Additional	0.004
DUNL	dry.gram.dwarf.shrub	INDIRECT	Dist2Coast.km	0.044	0	0.007	0.03	0.059	*	Additional	0.044
DUNL	dry.gram.dwarf.shrub	INDIRECT	mean.annual.temp	-0.038	0	0.01	-0.057	-0.019	*	Climate	0.038
DUNL	dry.gram.dwarf.shrub	INDIRECT	temp.seasonality	-0.016	0	0.004	-0.025	-0.008	*	Climate	0.016
DUNL	dry.gram.dwarf.shrub	INDIRECT	mean.diurnal.range	0.003	0	0.001	0.001	0.005	*	Climate	0.003
DUNL	dry.gram.dwarf.shrub	INDIRECT	annual.precip	0.011	0	0.003	0.006	0.016	*	Climate	0.011
DUNL	dry.gram.dwarf.shrub	INDIRECT	precip.seasonality	0	0	0.001	-0.002	0.001		Climate	0
DUNL	dry.gram.dwarf.shrub	TOTAL	Elevation	0.051	0	0.017	0.017	0.084	*	Additional	0.051
DUNL	dry.gram.dwarf.shrub	TOTAL	Stdev.elevation	-0.022	0	0.016	-0.052	0.008		Additional	0.022
DUNL	dry.gram.dwarf.shrub	TOTAL	Dist2Coast.km	-0.001	0	0.021	-0.042	0.039		Additional	0.001
DUNL	dry.gram.dwarf.shrub	TOTAL	Substrate	-0.021	0	0.015	-0.051	0.009		Additional	0.021
DUNL	dry.gram.dwarf.shrub	TOTAL	Snowmelt.DOY	0.062	0	0.016	0.03	0.093	*	Additional	0.062
DUNL	dry.gram.dwarf.shrub	TOTAL	mean.annual.temp	0.132	0	0.011	0.112	0.154	*	Climate	0.132
DUNL	dry.gram.dwarf.shrub	TOTAL	temp.seasonality	0.15	0	0.016	0.119	0.181	*	Climate	0.15
DUNL	dry.gram.dwarf.shrub	TOTAL	mean.diurnal.range	-0.024	0	0.018	-0.058	0.011		Climate	0.024
DUNL	dry.gram.dwarf.shrub	TOTAL	annual.precip	-0.05	0	0.016	-0.082	-0.019	*	Climate	0.05
DUNL	dry.gram.dwarf.shrub	TOTAL	precip.seasonality	0.06	0	0.017	0.028	0.093	*	Climate	0.06
DUNL	low.shrub	DIRECT	Elevation	0.007	0	0.014	-0.019	0.034		Additional	0.007
DUNL	low.shrub	DIRECT	Stdev.elevation	0.056	0	0.021	0.018	0.1	*	Additional	0.056
DUNL	low.shrub	DIRECT	Dist2Coast.km	-0.087	0.001	0.015	-0.117	-0.057	*	Additional	0.087
DUNL	low.shrub	DIRECT	Substrate	-0.01	0	0.014	-0.039	0.015		Additional	0.01
DUNL	low.shrub	DIRECT	Snowmelt.DOY	-0.074	0	0.016	-0.107	-0.043	*	Additional	0.074
DUNL	low.shrub	DIRECT	mean.annual.temp	0.056	0	0.016	0.024	0.087	*	Climate	0.056
DUNL	low.shrub	DIRECT	temp.seasonality	0.024	0	0.022	-0.021	0.064		Climate	0.024
DUNL	low.shrub	DIRECT	mean.diurnal.range	0.06	-0.001	0.02	0.022	0.102	*	Climate	0.06
DUNL	low.shrub	DIRECT	annual.precip	-0.071	0	0.016	-0.101	-0.041	*	Climate	0.071
DUNL	low.shrub	DIRECT	precip.seasonality	0.007	0	0.016	-0.025	0.039		Climate	0.007
DUNL	low.shrub	INDIRECT	Elevation	-0.018	0	0.004	-0.026	-0.01	*	Additional	0.018
DUNL	low.shrub	INDIRECT	Stdev.elevation	0.004	0	0.005	-0.005	0.015		Additional	0.004
DUNL	low.shrub	INDIRECT	Dist2Coast.km	0.034	0	0.007	0.02	0.048	*	Additional	0.034
DUNL	low.shrub	INDIRECT	mean.annual.temp	0.045	0	0.01	0.026	0.065	*	Climate	0.045
DUNL	low.shrub	INDIRECT	temp.seasonality	0.02	0	0.004	0.012	0.029	*	Climate	0.02
DUNL	low.shrub	INDIRECT	mean.diurnal.range	-0.003	0	0.001	-0.006	-0.002	*	Climate	0.003
DUNL	low.shrub	INDIRECT	annual.precip	-0.013	0	0.003	-0.019	-0.008	*	Climate	0.013
DUNL	low.shrub	INDIRECT	precip.seasonality	0	0	0.001	-0.001	0.002		Climate	0
DUNL	low.shrub	TOTAL	Elevation	-0.01	0	0.012	-0.035	0.013		Additional	0.01
DUNL	low.shrub	TOTAL	Stdev.elevation	0.06	-0.001	0.021	0.022	0.106	*	Additional	0.06
DUNL	low.shrub	TOTAL	Dist2Coast.km	-0.053	0	0.013	-0.077	-0.028	*	Additional	0.053
DUNL	low.shrub	TOTAL	Substrate	-0.01	0	0.014	-0.039	0.015		Additional	0.01
DUNL	low.shrub	TOTAL	Snowmelt.DOY	-0.074	0	0.016	-0.107	-0.043	*	Additional	0.074
DUNL	low.shrub	TOTAL	mean.annual.temp	0.101	0	0.01	0.083	0.121	*	Climate	0.101
DUNL	low.shrub	TOTAL	temp.seasonality	0.044	0	0.019	0.005	0.079	*	Climate	0.044
DUNL	low.shrub	TOTAL	mean.diurnal.range	0.056	-0.001	0.02	0.02	0.098	*	Climate	0.056
DUNL	low.shrub	TOTAL	annual.precip	-0.084	0	0.015	-0.113	-0.056	*	Climate	0.084
DUNL	low.shrub	TOTAL	precip.seasonality	0.008	0	0.016	-0.024	0.04		Climate	0.008
DUNL	high.shrub	DIRECT	Elevation	-0.025	0	0.013	-0.05	0.001		Additional	0.025
DUNL	high.shrub	DIRECT	Stdev.elevation	-0.002	0	0.015	-0.031	0.029		Additional	0.002
DUNL	high.shrub	DIRECT	Dist2Coast.km	-0.127	0	0.015	-0.158	-0.099	*	Additional	0.127
DUNL	high.shrub	DIRECT	Substrate	-0.083	0	0.012	-0.107	-0.059	*	Additional	0.083
DUNL	high.shrub	DIRECT	Snowmelt.DOY	-0.098	0.001	0.018	-0.133	-0.062	*	Additional	0.098
DUNL	high.shrub	DIRECT	mean.annual.temp	-0.04	0	0.016	-0.071	-0.008	*	Climate	0.04
DUNL	high.shrub	DIRECT	temp.seasonality	-0.054	0	0.017	-0.087	-0.02	*	Climate	0.054
DUNL	high.shrub	DIRECT	mean.diurnal.range	0.078	0	0.018	0.043	0.112	*	Climate	0.078
DUNL	high.shrub	DIRECT	annual.precip	0.012	0	0.016	-0.021	0.042		Climate	0.012
DUNL	high.shrub	DIRECT	precip.seasonality	-0.107	0.001	0.022	-0.149	-0.065	*	Climate	0.107
DUNL	high.shrub	INDIRECT	Elevation	-0.022	0	0.004	-0.031	-0.014	*	Additional	0.022
DUNL	high.shrub	INDIRECT	Stdev.elevation	0.001	0	0.005	-0.008	0.01		Additional	0.001
DUNL	high.shrub	INDIRECT	Dist2Coast.km	0.04	0	0.008	0.025	0.057	*	Additional	0.04
DUNL	high.shrub	INDIRECT	mean.annual.temp	0.06	0	0.011	0.038	0.081	*	Climate	0.06
DUNL	high.shrub	INDIRECT	temp.seasonality	0.026	0	0.005	0.017	0.036	*	Climate	0.026
DUNL	high.shrub	INDIRECT	mean.diurnal.range	-0.005	0	0.001	-0.007	-0.002	*	Climate	0.005
DUNL	high.shrub	INDIRECT	annual.precip	-0.017	0	0.003	-0.024	-0.011	*	Climate	0.017
DUNL	high.shrub	INDIRECT	precip.seasonality	0.001	0	0.001	-0.001	0.003		Climate	0.001
DUNL	high.shrub	TOTAL	Elevation	-0.047	0	0.011	-0.068	-0.024	*	Additional	0.047
DUNL	high.shrub	TOTAL	Stdev.elevation	-0.001	0	0.014	-0.027	0.027		Additional	0.001
DUNL	high.shrub	TOTAL	Dist2Coast.km	-0.087	0	0.011	-0.107	-0.066	*	Additional	0.087
DUNL	high.shrub	TOTAL	Substrate	-0.083	0	0.012	-0.107	-0.059	*	Additional	0.083
DUNL	high.shrub	TOTAL	Snowmelt.DOY	-0.098	0.001	0.018	-0.133	-0.062	*	Additional	0.098
DUNL	high.shrub	TOTAL	mean.annual.temp	0.02	0	0.009	0.003	0.038	*	Climate	0.02
DUNL	high.shrub	TOTAL	temp.seasonality	-0.027	0	0.014	-0.054	0.001		Climate	0.027
DUNL	high.shrub	TOTAL	mean.diurnal.range	0.073	0	0.017	0.039	0.107	*	Climate	0.073
DUNL	high.shrub	TOTAL	annual.precip	-0.005	0.001	0.016	-0.039	0.026		Climate	0.005
DUNL	high.shrub	TOTAL	precip.seasonality	-0.106	0.001	0.022	-0.148	-0.064	*	Climate	0.106
DUNL	dwarf.shrub	DIRECT	Elevation	-0.091	0.001	0.021	-0.133	-0.05	*	Additional	0.091
DUNL	dwarf.shrub	DIRECT	Stdev.elevation	0.056	-0.001	0.019	0.018	0.095	*	Additional	0.056
DUNL	dwarf.shrub	DIRECT	Dist2Coast.km	0.069	-0.001	0.02	0.029	0.109	*	Additional	0.069
DUNL	dwarf.shrub	DIRECT	Substrate	-0.166	0	0.018	-0.201	-0.131	*	Additional	0.166
DUNL	dwarf.shrub	DIRECT	Snowmelt.DOY	0.129	0	0.018	0.094	0.164	*	Additional	0.129
DUNL	dwarf.shrub	DIRECT	mean.annual.temp	0.019	0	0.018	-0.016	0.054		Climate	0.019
DUNL	dwarf.shrub	DIRECT	temp.seasonality	0.109	0	0.016	0.078	0.141	*	Climate	0.109
DUNL	dwarf.shrub	DIRECT	mean.diurnal.range	-0.009	0	0.016	-0.04	0.021		Climate	0.009
DUNL	dwarf.shrub	DIRECT	annual.precip	0.202	0	0.016	0.171	0.234	*	Climate	0.202
DUNL	dwarf.shrub	DIRECT	precip.seasonality	0.228	0	0.019	0.191	0.265	*	Climate	0.228
DUNL	dwarf.shrub	INDIRECT	Elevation	-0.008	0	0.006	-0.019	0.004		Additional	0.008
DUNL	dwarf.shrub	INDIRECT	Stdev.elevation	0.037	0	0.006	0.026	0.049	*	Additional	0.037
DUNL	dwarf.shrub	INDIRECT	Dist2Coast.km	0.042	0	0.009	0.025	0.058	*	Additional	0.042
DUNL	dwarf.shrub	INDIRECT	mean.annual.temp	-0.079	0	0.011	-0.101	-0.057	*	Climate	0.079
DUNL	dwarf.shrub	INDIRECT	temp.seasonality	-0.035	0	0.005	-0.046	-0.025	*	Climate	0.035
DUNL	dwarf.shrub	INDIRECT	mean.diurnal.range	0.006	0	0.001	0.003	0.009	*	Climate	0.006
DUNL	dwarf.shrub	INDIRECT	annual.precip	0.023	0	0.003	0.017	0.029	*	Climate	0.023
DUNL	dwarf.shrub	INDIRECT	precip.seasonality	-0.001	0	0.001	-0.004	0.002		Climate	0.001
DUNL	dwarf.shrub	TOTAL	Elevation	-0.099	0.001	0.02	-0.138	-0.06	*	Additional	0.099
DUNL	dwarf.shrub	TOTAL	Stdev.elevation	0.093	-0.001	0.019	0.057	0.131	*	Additional	0.093
DUNL	dwarf.shrub	TOTAL	Dist2Coast.km	0.11	-0.001	0.02	0.072	0.15	*	Additional	0.11
[truncated: 5,464 more rows]
